# Supplementary material for: 2-(Phenyl­carbonothio­ylsulfan­yl)acetic acid
Source: Acta Crystallogr Sect E Struct Rep Online. 2010 Sep 25;66(Pt 10):o2614. doi: 10.1107/S160053681003686X (PMC2983372; doi:10.1107/S160053681003686X)
Supplement: Supplementary file 1 [file e-66-o2614-sup1.cif]

##############################################################################
###                                                                        ###
###        Electronic paper (Acta Crystallographica Section E)             ###
###                                                                        ###
##############################################################################
#                                                                            #
# This CIF contains the data in a paper accepted for publication in Acta     #
# Crystallographica Section E. It conforms to the requirements of Notes      #
# for Authors for Section E, and has been peer reviewed under the auspices   #
# of the IUCr Commission on Journals.                                        #
#                                                                            #
# Full details of the Crystallographic Information File format               #
# are given in the paper "The Crystallographic Information File (CIF):       #
# a New Standard Archive File for Crystallography" by S. R. Hall, F. H.      #
# Allen and I. D. Brown [Acta Cryst. (1991), A47, 655-685].                  #
#                                                                            #
# The current version of the core CIF dictionary is obtainable from          #
# ftp://ftp.iucr.org/pub/cif_core.dic. The current version number is 2.4.    #
#                                                                            #
# Software is freely available for graphical display of the structure(s) in  #
# this CIF.  For information consult the CIF home page http://www.iucr.org/  #
# cif/home.html                                                              #
#                                                                            #
# This file may be used for bona fide research purposes within the           #
# scientific community so long as proper attribution is given to the journal # 
# article from which it was obtained.                                        #
#                                                                            #
##############################################################################
                                             
data_I
_audit_creation_method     SHELXL-97
_chemical_name_systematic
;
2-(Phenylcarbonothioylsulfanyl)acetic acid
;
_chemical_name_common     ?
_chemical_formula_moiety     'C9 H8 O2 S2'
_chemical_formula_sum     'C9 H8 O2 S2'
_chemical_formula_iupac     'C9 H8 O2 S2'
_chemical_formula_weight     212.29
_chemical_melting_point     399.0(10)
_symmetry_cell_setting     monoclinic
_symmetry_space_group_name_H-M     'P 21/c'
_symmetry_space_group_name_Hall     '-P 2ybc'
loop_
    _symmetry_equiv_pos_as_xyz
    'x, y, z'
    '-x, y+1/2, -z+1/2'
    '-x, -y, -z'
    'x, -y-1/2, z-1/2'
_cell_length_a     13.1565(7)
_cell_length_b     4.9522(2)
_cell_length_c     17.3747(7)
_cell_angle_alpha     90.00
_cell_angle_beta     121.870(3)
_cell_angle_gamma     90.00
_cell_volume     961.37(8)
_cell_formula_units_Z     4
_cell_measurement_reflns_used     3433
_cell_measurement_theta_min     2.91
_cell_measurement_theta_max     27.49
_cell_measurement_temperature     291
_exptl_crystal_description     'prism'
_exptl_crystal_colour     'red'
_exptl_crystal_size_max     0.26
_exptl_crystal_size_mid     0.22
_exptl_crystal_size_min     0.16
_exptl_crystal_density_diffrn     1.467
_exptl_crystal_density_meas     ?
_exptl_crystal_density_method     'not measured'
_exptl_crystal_F_000     440
_exptl_absorpt_coefficient_mu     0.515
_exptl_absorpt_correction_type     multi-scan
_exptl_absorpt_process_details     '(SADABS; Sheldrick, 1996)'
_exptl_absorpt_correction_T_min     0.863
_exptl_absorpt_correction_T_max     0.916
_diffrn_ambient_temperature     291
_diffrn_radiation_type     MoK\a
_diffrn_radiation_wavelength     0.71073
_diffrn_radiation_source     'fine-focus sealed tube'
_diffrn_radiation_monochromator     'horizonally mounted graphite crystal'
_diffrn_measurement_device_type     'Bruker--Nonius KappaCCD'
_diffrn_measurement_device     '95mm CCD camera on \k-goniostat'
_diffrn_measurement_method     'CCD'
_diffrn_detector_area_resol_mean     9
_diffrn_reflns_number     5647
_diffrn_reflns_av_R_equivalents     0.063
_diffrn_reflns_av_sigmaI/netI     0.049
_diffrn_reflns_theta_min     3.21
_diffrn_reflns_theta_max     27.48
_diffrn_reflns_theta_full     27.48
_diffrn_measured_fraction_theta_max     0.964
_diffrn_measured_fraction_theta_full     0.990
_diffrn_reflns_limit_h_min     -17
_diffrn_reflns_limit_h_max     16
_diffrn_reflns_limit_k_min     -5
_diffrn_reflns_limit_k_max     6
_diffrn_reflns_limit_l_min     -22
_diffrn_reflns_limit_l_max     17
_diffrn_standards_number     0
_diffrn_standards_decay_%     0
_refine_special_details
;
Refinement of <i>F</i>^2^ against ALL reflections. The weighted <i>R</i>-factor
<i>wR</i> and goodness of fit <i>S</i> are based on <i>F</i>^2^, conventional
<i>R</i>-factors <i>R</i> are based on <i>F</i>, with <i>F</i> set to zero for
negative <i>F</i>^2^. The threshold expression of <i>F</i>^2^ >
\s(<i>F</i>^2^) is used only for calculating <i>R</i>-factors(gt) <i>etc</i>.
and is not relevant to the choice of reflections for refinement.
<i>R</i>-factors based on <i>F</i>^2^ are statistically about twice as large
as those based on <i>F</i>, and <i>R</i>- factors based on ALL data will be
even larger.
;
_reflns_number_total     2131
_reflns_number_gt     1682
_reflns_threshold_expression     I>2sigma(I)
_refine_ls_structure_factor_coef     Fsqd
_refine_ls_matrix_type     full
_refine_ls_R_factor_all     0.0597
_refine_ls_R_factor_gt     0.0469
_refine_ls_wR_factor_gt     0.1333
_refine_ls_wR_factor_ref     0.1484
_refine_ls_goodness_of_fit_ref     1.054
_refine_ls_restrained_S_all     1.054
_refine_ls_number_reflns     2131
_refine_ls_number_parameters     118
_refine_ls_number_restraints     0
_refine_ls_hydrogen_treatment     constr
_refine_ls_weighting_scheme     calc
_refine_ls_weighting_details
         'calc w=1/[\s^2^(Fo^2^)+(0.0898P)^2^+0.0835P] where P=(Fo^2^+2Fc^2^)/3'
_atom_sites_solution_hydrogens     geom
_atom_sites_solution_primary     direct
_atom_sites_solution_secondary     difmap
_refine_ls_shift/su_max     0.000
_refine_ls_shift/su_mean     0.000
_refine_diff_density_max     0.227
_refine_diff_density_min     -0.424
_refine_ls_extinction_method     none
_refine_ls_extinction_coef     ?
loop_
    _atom_type_symbol
    _atom_type_description
    _atom_type_scat_dispersion_real
    _atom_type_scat_dispersion_imag
    _atom_type_scat_source
    'C' 'C' 0.0033 0.0016
                         'International Tables Vol C Tables 4.2.6.8 and 6.1.1.4'
    'H' 'H' 0.0000 0.0000
                         'International Tables Vol C Tables 4.2.6.8 and 6.1.1.4'
    'O' 'O' 0.0106 0.0060
                         'International Tables Vol C Tables 4.2.6.8 and 6.1.1.4'
    'S' 'S' 0.1246 0.1234
                         'International Tables Vol C Tables 4.2.6.8 and 6.1.1.4'
_computing_data_collection     'COLLECT (Nonius, 1998)'
_computing_cell_refinement     'SCALEPACK (Otwinowski & Minor, 1997)'
_computing_data_reduction
     'DENZO (Otwinowski & Minor, 1997) and SCALEPACK (Otwinowski & Minor, 1997)'
_computing_structure_solution     'SHELXS97 (Sheldrick, 2008)'
_computing_structure_refinement     'SHELXL97 (Sheldrick, 2008)'
_computing_molecular_graphics     'ORTEP-3 for Windows (Farrugia, 1997)'
_computing_publication_material     'WinGX (Farrugia, 1999)'
loop_
    _atom_site_type_symbol
    _atom_site_label
    _atom_site_fract_x
    _atom_site_fract_y
    _atom_site_fract_z
    _atom_site_U_iso_or_equiv
    _atom_site_adp_type
    _atom_site_calc_flag
    _atom_site_refinement_flags
    _atom_site_occupancy
    _atom_site_disorder_assembly
    _atom_site_disorder_group
    S S2 0.36260(5) 0.16659(12) 0.68630(3) 0.0659(2) Uani d . 1 . .
    S S1 0.15902(5) -0.03907(14) 0.51228(4) 0.0750(3) Uani d . 1 . .
    O O1 0.47853(15) -0.0386(3) 0.58577(12) 0.0719(4) Uani d . 1 . .
    C C1 0.19825(17) -0.1776(3) 0.67884(13) 0.0517(4) Uani d . 1 . .
    O O2 0.40702(16) 0.2866(3) 0.48242(12) 0.0784(5) Uani d . 1 . .
    H H22 0.4350 0.1905 0.4597 0.118 Uiso calc R 1 . .
    C C7 0.23335(16) -0.0269(4) 0.62278(13) 0.0528(4) Uani d . 1 . .
    C C6 0.11223(19) -0.3787(5) 0.64001(15) 0.0647(5) Uani d . 1 . .
    H H6 0.0759 -0.4163 0.5785 0.078 Uiso calc R 1 . .
    C C9 0.42419(18) 0.1733(4) 0.55576(14) 0.0576(5) Uani d . 1 . .
    C C8 0.3752(2) 0.3384(4) 0.60136(17) 0.0686(6) Uani d . 1 . .
    H H8A 0.2966 0.4038 0.5554 0.082 Uiso calc R 1 . .
    H H8B 0.4264 0.4947 0.6289 0.082 Uiso calc R 1 . .
    C C2 0.2493(2) -0.1244(5) 0.77093(13) 0.0637(5) Uani d . 1 . .
    H H2 0.3063 0.0116 0.7982 0.076 Uiso calc R 1 . .
    C C5 0.0800(2) -0.5241(5) 0.69193(19) 0.0737(6) Uani d . 1 . .
    H H5 0.0228 -0.6599 0.6651 0.088 Uiso calc R 1 . .
    C C3 0.2166(2) -0.2708(5) 0.82243(15) 0.0722(6) Uani d . 1 . .
    H H3 0.2521 -0.2345 0.8839 0.087 Uiso calc R 1 . .
    C C4 0.1313(2) -0.4702(5) 0.78224(19) 0.0737(6) Uani d . 1 . .
    H H4 0.1086 -0.5681 0.8165 0.088 Uiso calc R 1 . .
loop_
    _atom_site_aniso_label
    _atom_site_aniso_U_11
    _atom_site_aniso_U_22
    _atom_site_aniso_U_33
    _atom_site_aniso_U_12
    _atom_site_aniso_U_13
    _atom_site_aniso_U_23
    S2 0.0613(4) 0.0789(4) 0.0479(3) -0.0101(2) 0.0221(3) -0.0074(2)
    S1 0.0703(4) 0.1042(5) 0.0390(3) -0.0052(3) 0.0210(3) -0.0069(2)
    O1 0.0796(10) 0.0692(9) 0.0760(11) 0.0162(8) 0.0472(9) 0.0244(7)
    C1 0.0490(9) 0.0562(9) 0.0446(9) 0.0059(7) 0.0210(8) -0.0078(7)
    O2 0.0974(12) 0.0695(9) 0.0792(11) 0.0184(8) 0.0542(10) 0.0278(8)
    C7 0.0506(9) 0.0583(10) 0.0434(9) 0.0086(8) 0.0207(8) -0.0054(7)
    C6 0.0602(11) 0.0739(12) 0.0511(11) -0.0039(10) 0.0233(9) -0.0136(9)
    C9 0.0550(10) 0.0556(10) 0.0573(11) -0.0045(8) 0.0263(9) 0.0085(8)
    C8 0.0771(14) 0.0578(11) 0.0687(13) -0.0022(10) 0.0370(12) 0.0027(9)
    C2 0.0667(12) 0.0718(12) 0.0462(10) -0.0068(10) 0.0255(9) -0.0115(9)
    C5 0.0754(14) 0.0721(13) 0.0770(16) -0.0107(11) 0.0425(13) -0.0106(11)
    C3 0.0836(15) 0.0831(14) 0.0525(12) 0.0008(13) 0.0378(11) -0.0039(11)
    C4 0.0866(15) 0.0719(13) 0.0762(16) 0.0031(11) 0.0521(14) 0.0021(11)
_geom_special_details
;
All e.s.d.'s (except the e.s.d. in the dihedral angle between two l.s. planes)
are estimated using the full covariance matrix. The cell e.s.d.'s are taken
into account individually in the estimation of e.s.d.'s in distances, angles
and torsion angles; correlations between e.s.d.'s in cell parameters are only
used when they are defined by crystal symmetry. An approximate (isotropic)
treatment of cell e.s.d.'s is used for estimating e.s.d.'s involving l.s.
planes.
;
loop_
    _geom_bond_atom_site_label_1
    _geom_bond_atom_site_label_2
    _geom_bond_site_symmetry_2
    _geom_bond_distance
    _geom_bond_publ_flag
    S2 C7 . 1.745(2) ?
    S2 C8 . 1.786(2) ?
    S1 C7 . 1.6319(19) ?
    O1 C9 . 1.221(2) ?
    C1 C6 . 1.386(3) ?
    C1 C2 . 1.395(3) ?
    C1 C7 . 1.481(3) ?
    O2 C9 . 1.298(2) ?
    O2 H22 . 0.8200 ?
    C6 C5 . 1.385(3) ?
    C6 H6 . 0.9300 ?
    C9 C8 . 1.500(3) ?
    C8 H8A . 0.9700 ?
    C8 H8B . 0.9700 ?
    C2 C3 . 1.385(3) ?
    C2 H2 . 0.9300 ?
    C5 C4 . 1.368(4) ?
    C5 H5 . 0.9300 ?
    C3 C4 . 1.376(4) ?
    C3 H3 . 0.9300 ?
    C4 H4 . 0.9300 ?
loop_
    _geom_angle_atom_site_label_1
    _geom_angle_atom_site_label_2
    _geom_angle_atom_site_label_3
    _geom_angle_site_symmetry_1
    _geom_angle_site_symmetry_3
    _geom_angle
    _geom_angle_publ_flag
    C7 S2 C8 . . 102.92(10) ?
    C6 C1 C2 . . 118.0(2) ?
    C6 C1 C7 . . 119.99(18) ?
    C2 C1 C7 . . 122.03(18) ?
    C9 O2 H22 . . 109.5 ?
    C1 C7 S1 . . 123.62(15) ?
    C1 C7 S2 . . 113.50(14) ?
    S1 C7 S2 . . 122.88(12) ?
    C5 C6 C1 . . 120.6(2) ?
    C5 C6 H6 . . 119.7 ?
    C1 C6 H6 . . 119.7 ?
    O1 C9 O2 . . 123.3(2) ?
    O1 C9 C8 . . 124.10(19) ?
    O2 C9 C8 . . 112.49(17) ?
    C9 C8 S2 . . 115.50(14) ?
    C9 C8 H8A . . 108.4 ?
    S2 C8 H8A . . 108.4 ?
    C9 C8 H8B . . 108.4 ?
    S2 C8 H8B . . 108.4 ?
    H8A C8 H8B . . 107.5 ?
    C3 C2 C1 . . 121.1(2) ?
    C3 C2 H2 . . 119.5 ?
    C1 C2 H2 . . 119.5 ?
    C4 C5 C6 . . 120.7(2) ?
    C4 C5 H5 . . 119.7 ?
    C6 C5 H5 . . 119.7 ?
    C4 C3 C2 . . 119.7(2) ?
    C4 C3 H3 . . 120.1 ?
    C2 C3 H3 . . 120.1 ?
    C5 C4 C3 . . 119.9(2) ?
    C5 C4 H4 . . 120.0 ?
    C3 C4 H4 . . 120.0 ?
loop_
    _geom_torsion_atom_site_label_1
    _geom_torsion_atom_site_label_2
    _geom_torsion_atom_site_label_3
    _geom_torsion_atom_site_label_4
    _geom_torsion_site_symmetry_1
    _geom_torsion_site_symmetry_2
    _geom_torsion_site_symmetry_3
    _geom_torsion_site_symmetry_4
    _geom_torsion
    _geom_torsion_publ_flag
    C6 C1 C7 S1 . . . . 12.5(2) ?
    C2 C1 C7 S1 . . . . -167.52(16) ?
    C6 C1 C7 S2 . . . . -167.49(14) ?
    C2 C1 C7 S2 . . . . 12.5(2) ?
    C8 S2 C7 C1 . . . . -176.11(13) ?
    C8 S2 C7 S1 . . . . 3.88(15) ?
    C2 C1 C6 C5 . . . . -1.0(3) ?
    C7 C1 C6 C5 . . . . 178.96(19) ?
    O1 C9 C8 S2 . . . . -17.0(3) ?
    O2 C9 C8 S2 . . . . 165.81(16) ?
    C7 S2 C8 C9 . . . . -78.01(18) ?
    C6 C1 C2 C3 . . . . 1.0(3) ?
    C7 C1 C2 C3 . . . . -178.9(2) ?
    C1 C6 C5 C4 . . . . 0.7(4) ?
    C1 C2 C3 C4 . . . . -0.8(4) ?
    C6 C5 C4 C3 . . . . -0.5(4) ?
    C2 C3 C4 C5 . . . . 0.5(4) ?
loop_
    _geom_hbond_atom_site_label_D
    _geom_hbond_atom_site_label_H
    _geom_hbond_atom_site_label_A
    _geom_hbond_site_symmetry_A
    _geom_hbond_distance_DH
    _geom_hbond_distance_HA
    _geom_hbond_distance_DA
    _geom_hbond_angle_DHA
    O2 H22 O1 3_656 0.82 1.85 2.658(2) 167.1
    C8 H8B O1 1_565 0.97 2.63 3.439(3) 141.1
data_global
_journal_date_recd_electronic     2010-08-29
_journal_date_accepted     2010-09-14
_journal_name_full     'Acta Crystallographica, Section E'
_journal_year     2010
_journal_volume     66
_journal_issue     10
_journal_page_first     o2614
_journal_page_last     o2614
_journal_paper_category     QO
_journal_coeditor_code     JH2203
_publ_contact_author_name     'Dr. Rodolfo Moreno-Fuquen'
_publ_contact_author_address
;
     Departamento de Qu\'imica. Facultad de Ciencias, Universidad
     del Valle, Apartado 25360, Santiago de Cali,
     Colombia.
;
_publ_contact_author_email     'rodimo26@yahoo.es'
_publ_contact_author_fax     '57 23 392440'
_publ_contact_author_phone     '57 23 393248'
_publ_section_title
;
2-(Phenylcarbonothioylsulfanyl)acetic acid
;
loop_
    _publ_author_name
    _publ_author_address
    'Moreno-Fuquen, Rodolfo'
;    Departamento de Qu\'imica -- Facultad de Ciencias,
     Universidad del Valle
     Apartado 25360, Santiago de Cali,
     Colombia
;
    'Grande, Carlos'
;     Departamento de Qu\'imica -- Facultad de Ciencias,
      Universidad del Valle
      Apartado 25360, Santiago de Cali,
      Colombia
;
    'Zuluaga, Fabio'
;     Departamento de Qu\'imica -- Facultad de Ciencias,
      Universidad del Valle
      Apartado 25360, Santiago de Cali,
      Colombia
;
    'Ellena, Javier'
;     Instituto de F\'isica, IFSC,
      Universidade de S\~ao Paulo,
      S\~ao Carlos, Brazil
;
    'De Simone, Carlos A.'
;     Instituto de F\'isica, IFSC,
      Universidade de S\~ao Paulo,
      S\~ao Carlos, Brazil
;
