# Supplementary material for: 2-(Phenyl­carbonothio­ylsulfan­yl)acetic acid
Source: Acta Crystallogr Sect E Struct Rep Online. 2010 Sep 25;66(Pt 10):o2614. doi: 10.1107/S160053681003686X (PMC2983372; doi:10.1107/S160053681003686X)
Supplement: Supplementary file 2 [file e-66-o2614-Isup2.hkl]

# 
# h,k,l, Fc-squared, Fo-squared, sigma(Fo-squared) and status flag 
# 
data_I
_shelx_title ' import in P 21/n' 
_shelx_refln_list_code          4 
_shelx_F_calc_maximum       69.02 
_exptl_crystal_F_000       439.96 
_reflns_d_resolution_high  0.7701 
 
loop_ 
 _symmetry_equiv_pos_as_xyz 
 'x, y, z' 
 '-x, y+1/2, -z+1/2' 
 '-x, -y, -z' 
 'x, -y-1/2, z-1/2' 
 
_cell_length_a    13.1565 
_cell_length_b     4.9522 
_cell_length_c    17.3747 
_cell_angle_alpha  90.000 
_cell_angle_beta  121.870 
_cell_angle_gamma  90.000 
 
_shelx_F_squared_multiplier     1.000 
 
loop_ 
 _refln_index_h 
 _refln_index_k 
 _refln_index_l 
 _refln_F_squared_calc 
 _refln_F_squared_meas 
 _refln_F_squared_sigma 
 _refln_observed_status 
   2   0   0     1838.75     1546.64     70.98 o 
   3   0   0     3538.87     3067.99    105.69 o 
   4   0   0     4763.52     3791.72    128.95 o 
   5   0   0     1394.99     1328.52     68.44 o 
   6   0   0        6.20        4.84      1.16 o 
   7   0   0      258.87      302.75     13.04 o 
   8   0   0      473.28      517.22     22.21 o 
   9   0   0       30.47       30.94      2.83 o 
  10   0   0      125.85      118.25      4.96 o 
  11   0   0       24.19       23.55      1.83 o 
  12   0   0        0.70       -1.34      1.34 o 
  13   0   0        2.30        3.72      2.02 o 
  14   0   0       15.66       18.77      2.62 o 
   1   1   0        8.59       12.73      1.17 o 
   4   1   0      259.60      240.55     11.31 o 
   5   1   0      582.02      621.69     23.82 o 
   6   1   0      437.96      405.67     14.18 o 
   7   1   0      157.71      156.19      5.39 o 
   8   1   0       14.03       17.29      0.74 o 
   9   1   0       43.21       44.27      1.70 o 
  10   1   0       31.71       35.45      2.93 o 
  11   1   0        9.78        7.49      0.80 o 
  12   1   0       19.88       18.66      2.41 o 
  13   1   0       16.86       17.54      1.76 o 
  14   1   0        2.91        2.81      1.62 o 
   0   2   0      268.05      279.76      5.44 o 
   1   2   0     2065.14     1997.00     29.23 o 
   2   2   0       37.22       42.27      2.22 o 
   3   2   0     2600.59     2729.37     97.33 o 
   4   2   0       96.41      105.93      5.89 o 
   5   2   0     1076.12     1176.03     62.39 o 
   6   2   0      193.52      232.06     10.18 o 
   7   2   0      156.17      162.14      8.95 o 
   8   2   0        2.10        2.12      0.63 o 
   9   2   0       40.29       43.55      3.78 o 
  10   2   0       34.17       33.00      4.39 o 
  11   2   0       21.04       19.86      3.23 o 
  12   2   0       23.52       24.83      7.61 o 
  13   2   0       38.10       32.37      5.16 o 
   1   3   0      349.70      392.46      5.03 o 
   2   3   0       19.71       17.49      0.77 o 
   3   3   0      107.83      124.97      6.51 o 
   4   3   0      138.58      139.96      4.96 o 
   5   3   0       19.09       17.09      1.17 o 
   6   3   0       59.12       53.13      2.77 o 
   7   3   0        0.42        0.60      0.38 o 
   8   3   0       15.15       12.93      0.70 o 
   9   3   0       28.84       23.51      2.23 o 
  10   3   0        0.60        0.30      0.60 o 
  11   3   0        7.33        8.28      1.07 o 
  12   3   0        2.99        1.80      1.10 o 
   0   4   0       17.68       18.65      1.11 o 
   1   4   0       30.73       29.21      0.69 o 
   2   4   0        0.49        0.40      0.25 o 
   3   4   0      134.71      138.06      5.85 o 
   4   4   0       22.85       17.61      0.96 o 
   5   4   0        4.93        4.40      0.52 o 
   6   4   0        5.21        4.90      0.58 o 
   7   4   0        4.24        5.56      2.28 o 
   8   4   0        7.95        7.75      2.36 o 
   9   4   0        1.78        0.56      0.71 o 
  10   4   0        0.00        1.85      0.92 o 
  11   4   0       12.98        9.77      2.25 o 
   1   5   0       66.40       77.24      1.55 o 
   2   5   0       28.35       29.95      1.60 o 
   3   5   0       20.07       20.95      0.77 o 
   4   5   0       21.18       23.00      2.80 o 
   5   5   0       21.84       19.74      1.69 o 
   6   5   0        5.11        4.23      0.96 o 
   7   5   0        0.94        1.57      1.02 o 
   8   5   0        0.03        1.41      1.79 o 
   9   5   0       18.24       12.07      2.10 o 
   0   6   0       47.88       49.27      4.10 o 
   1   6   0        6.86        9.19      1.64 o 
   2   6   0        0.07        0.43      1.68 o 
   3   6   0        1.83        2.58      1.86 o 
 -14   1   1        8.63       11.44      2.80 o 
 -13   1   1       10.40        9.39      0.99 o 
 -12   1   1       20.49       20.95      3.22 o 
 -11   1   1        9.54        6.52      0.92 o 
 -10   1   1      214.76      220.31     15.94 o 
  -9   1   1        1.29        0.72      0.42 o 
  -8   1   1        8.01        8.92      0.43 o 
  -7   1   1      119.90      110.81      4.34 o 
  -6   1   1     2567.55     2800.66    103.94 o 
  -5   1   1      336.59      390.66     16.69 o 
  -4   1   1      400.75      367.90     15.71 o 
  -1   1   1      267.24      257.81      8.69 o 
   1   1   1      684.51      701.13     15.75 o 
   2   1   1     1177.91     1086.60     26.65 o 
   3   1   1      455.47      430.70     12.28 o 
   4   1   1      285.27      357.73     14.52 o 
   5   1   1       23.91       21.03      2.36 o 
   6   1   1      116.22       97.67      2.96 o 
   7   1   1        8.60        7.15      0.60 o 
   8   1   1       40.58       37.74      1.00 o 
   9   1   1      298.50      317.58     20.10 o 
  10   1   1       35.44       32.26      3.94 o 
  11   1   1        0.11       -0.35      0.62 o 
  12   1   1       10.18        9.66      1.22 o 
  13   1   1       15.72       14.62      2.41 o 
 -14   2   1       10.22        7.63      1.67 o 
 -13   2   1        0.01        0.54      0.85 o 
 -12   2   1       59.92       63.98      6.11 o 
 -11   2   1       15.75       16.11      2.65 o 
 -10   2   1       51.89       47.93      5.34 o 
  -9   2   1        0.96        0.69      0.58 o 
  -8   2   1      192.44      186.88     10.40 o 
  -7   2   1       30.65       32.14      1.80 o 
  -6   2   1       63.95       67.69      2.79 o 
  -5   2   1       12.12       16.99      2.93 o 
  -4   2   1     2943.77     3141.98    207.06 o 
  -3   2   1      146.15      167.50      6.01 o 
  -2   2   1      484.38      472.77     10.59 o 
  -1   2   1        8.84       10.09      0.26 o 
   0   2   1       47.48       39.85      0.61 o 
   1   2   1      579.59      565.80     11.47 o 
   2   2   1        0.24        3.27      0.35 o 
   3   2   1      592.58      641.06     18.82 o 
   4   2   1      265.33      293.93     15.18 o 
   5   2   1        1.62        0.31      0.25 o 
   6   2   1       41.06       40.79      2.22 o 
   7   2   1      170.66      167.41      8.36 o 
   8   2   1        8.84       10.36      0.76 o 
   9   2   1        1.81        0.99      0.52 o 
  10   2   1        0.01       -0.11      0.78 o 
  11   2   1       13.34       15.31      2.61 o 
  12   2   1        0.45        0.28      0.97 o 
  13   2   1        8.24        7.70      1.62 o 
 -13   3   1       41.26       42.10      3.23 o 
 -12   3   1        7.22        6.18      2.20 o 
 -11   3   1        2.40        2.23      0.71 o 
 -10   3   1        6.52        4.69      0.73 o 
  -9   3   1       57.04       60.17      6.37 o 
  -8   3   1       86.25       77.72      7.12 o 
  -7   3   1       65.66       71.15      3.70 o 
  -6   3   1       20.58       20.43      0.99 o 
  -5   3   1       58.29       64.38      3.50 o 
  -4   3   1       17.62       17.09      1.04 o 
  -3   3   1      837.87      875.83     46.00 o 
  -2   3   1       57.18       50.34      1.35 o 
  -1   3   1      228.07      252.83      3.42 o 
   0   3   1      324.06      344.72      6.66 o 
   1   3   1      513.60      568.36      8.88 o 
   2   3   1       94.09       90.74      4.67 o 
   3   3   1       48.61       57.25      3.14 o 
   4   3   1        9.13        9.10      0.52 o 
   5   3   1      170.21      171.36      6.53 o 
   6   3   1      220.05      248.70     13.11 o 
   7   3   1       17.98       17.03      2.10 o 
   8   3   1        2.66        1.65      0.53 o 
   9   3   1        2.47        1.66      0.66 o 
  10   3   1       28.62       32.39      4.84 o 
  11   3   1       16.63       14.27      1.80 o 
  12   3   1       30.18       30.85      7.74 o 
 -11   4   1       18.44       18.03      2.47 o 
 -10   4   1        5.30        3.60      1.48 o 
  -9   4   1        4.69        5.34      1.63 o 
  -8   4   1       10.07       11.32      2.85 o 
  -7   4   1       96.63      101.75      7.29 o 
  -6   4   1       13.22       12.88      1.37 o 
  -5   4   1       10.48       11.73      0.62 o 
  -4   4   1        0.31        0.57      0.23 o 
  -3   4   1       18.12       19.21      0.52 o 
  -2   4   1        4.50        3.65      0.25 o 
  -1   4   1      246.81      289.97      5.52 o 
   0   4   1      102.83      116.57      2.37 o 
   1   4   1        0.32        0.30      0.22 o 
   2   4   1       21.37       20.30      0.80 o 
   3   4   1       73.41       88.47      3.62 o 
   4   4   1       50.55       57.93      2.97 o 
   5   4   1        7.62        6.44      0.41 o 
   6   4   1        8.67        8.89      2.39 o 
   7   4   1        3.67        3.73      0.88 o 
   8   4   1        8.37        9.57      0.95 o 
   9   4   1       18.53       16.26      2.79 o 
  10   4   1       15.28       17.39      1.68 o 
  -9   5   1        1.68        0.11      1.47 o 
  -8   5   1        0.19       -0.17      1.21 o 
  -7   5   1        0.13        0.96      0.89 o 
  -6   5   1        8.70        7.22      1.01 o 
  -5   5   1        9.93       12.52      4.84 o 
  -4   5   1        0.04        2.63      1.03 o 
  -3   5   1        5.61        2.55      0.35 o 
  -2   5   1       24.24       33.14      1.31 o 
  -1   5   1       11.13       13.68      0.51 o 
   0   5   1       18.92       21.31      0.65 o 
   1   5   1        1.71        3.60      0.41 o 
   2   5   1        0.10       -0.06      0.44 o 
   3   5   1        8.77        7.38      0.48 o 
   4   5   1        1.40        0.31      0.36 o 
   5   5   1        3.36        1.98      0.81 o 
   6   5   1        0.05       -0.35      0.92 o 
   7   5   1        2.55        2.14      0.91 o 
   8   5   1        5.20        5.17      1.54 o 
  -5   6   1        0.23        1.64      1.42 o 
  -3   6   1        3.43        5.40      2.06 o 
  -2   6   1        0.22        2.74      1.95 o 
  -1   6   1        6.73        8.04      1.72 o 
   0   6   1        0.55        2.54      2.97 o 
   1   6   1       10.58       19.49      3.18 o 
   2   6   1        6.02        6.14      2.77 o 
   3   6   1        0.03        1.66      1.88 o 
 -15   0   2        0.00        2.64      1.65 o 
 -14   0   2        0.06       -1.74      1.74 o 
 -13   0   2        2.69        1.88      1.47 o 
 -12   0   2      231.07      261.47     10.62 o 
 -11   0   2       53.23       49.29      2.56 o 
 -10   0   2      124.62      120.01      3.46 o 
  -9   0   2       38.38       40.53      2.25 o 
  -8   0   2     1481.70     1693.26    106.76 o 
  -7   0   2     1977.88     1979.59    128.87 o 
  -6   0   2     1129.46     1259.16     78.68 o 
  -5   0   2       31.11       29.91      1.86 o 
  -4   0   2      342.29      323.30     30.17 o 
  -3   0   2      113.53       96.13      8.61 o 
  -2   0   2      295.70      261.48     80.42 o 
   2   0   2     4638.14     3659.18     92.37 o 
   4   0   2       33.74       30.78      4.39 o 
   5   0   2      641.81      544.45     13.40 o 
   6   0   2        3.72        2.65      0.45 o 
   7   0   2     1507.38     1463.12     35.61 o 
   8   0   2        0.42       -0.46      0.46 o 
   9   0   2      505.41      510.85     18.78 o 
  10   0   2       27.86       27.32      1.80 o 
  11   0   2       62.98       66.23      3.34 o 
  12   0   2       16.83       23.59      2.30 o 
  13   0   2       31.36       32.65      2.73 o 
 -15   1   2        3.17        4.38      1.67 o 
 -14   1   2       50.62       53.26      3.72 o 
 -13   1   2        4.99        6.05      0.95 o 
 -12   1   2        1.34        1.21      0.62 o 
 -11   1   2        5.91        6.48      0.69 o 
 -10   1   2      415.45      448.48     28.34 o 
  -9   1   2      193.25      188.02      9.86 o 
  -8   1   2       12.19       12.55      0.74 o 
  -7   1   2        2.42        7.64      3.09 o 
  -6   1   2        8.11        5.84      0.30 o 
  -5   1   2      288.73      301.09     13.97 o 
  -4   1   2      264.16      278.96      9.82 o 
  -3   1   2     2484.49     2586.77    223.09 o 
  -2   1   2       34.79       38.56      4.07 o 
  -1   1   2     4027.45     3680.83     79.36 o 
   0   1   2     1465.95     1330.52     26.67 o 
   1   1   2      220.56      198.32      3.27 o 
   2   1   2      195.39      160.41      4.44 o 
   3   1   2     1044.22      941.86     16.40 o 
   4   1   2     1642.18     1649.10     45.41 o 
   5   1   2     1774.50     1708.20     41.45 o 
   6   1   2        1.65       48.19     45.38 o 
   7   1   2      353.62      342.43     14.09 o 
   8   1   2      198.00      198.16      9.22 o 
   9   1   2      167.26      167.94     15.04 o 
  10   1   2        1.95        1.17      0.60 o 
  11   1   2       27.40       28.85      2.13 o 
  12   1   2        5.16        4.69      1.81 o 
  13   1   2        4.12        3.82      1.16 o 
 -14   2   2        6.57        5.93      1.24 o 
 -13   2   2       22.49       21.86      5.69 o 
 -12   2   2       41.44       32.55      3.90 o 
 -11   2   2       14.95       13.69      1.97 o 
 -10   2   2       55.97       56.47      3.41 o 
  -9   2   2       35.08       37.69      2.69 o 
  -8   2   2        7.34        9.39      0.45 o 
  -7   2   2       44.25       48.69      2.34 o 
  -6   2   2      746.41      807.62     38.94 o 
  -5   2   2     1011.35     1110.22     50.25 o 
  -4   2   2       14.80       10.20      0.62 o 
  -3   2   2     1226.05     1240.05     34.73 o 
  -2   2   2       49.11       59.11      1.17 o 
  -1   2   2      307.64      315.27      6.96 o 
   0   2   2      250.52      251.01      4.09 o 
   1   2   2        2.83        2.52      0.17 o 
   2   2   2     1582.88     1716.27     50.43 o 
   3   2   2      109.33      104.08      2.29 o 
   4   2   2       89.72      107.99      5.70 o 
   5   2   2      221.02      227.46      8.74 o 
   6   2   2      948.55     1049.79     51.22 o 
   7   2   2        9.24        8.87      0.61 o 
   8   2   2       11.53       11.58      1.49 o 
   9   2   2       20.01       20.27      1.08 o 
  10   2   2       59.22       80.46      3.98 o 
  11   2   2       10.60        7.02      1.99 o 
  12   2   2       26.85       33.08      6.51 o 
 -13   3   2        1.05        0.09      1.65 o 
 -12   3   2        1.99        0.82      1.03 o 
 -11   3   2        2.67        2.40      1.45 o 
 -10   3   2       11.13        9.84      1.85 o 
  -9   3   2       50.51       45.35      4.79 o 
  -8   3   2       13.06       13.30      1.67 o 
  -7   3   2       51.47       48.39      2.71 o 
  -6   3   2        3.35        2.05      0.29 o 
  -5   3   2        3.48        3.56      0.25 o 
  -4   3   2      403.08      417.09     14.35 o 
  -3   3   2      458.87      465.96     10.48 o 
  -2   3   2       13.46       12.69      0.87 o 
  -1   3   2      149.18      146.70      3.32 o 
   0   3   2      167.80      190.27      4.37 o 
   1   3   2      152.38      152.33      3.45 o 
   2   3   2        0.39       -0.16      0.23 o 
   3   3   2        2.09        2.78      0.25 o 
   4   3   2       63.93       78.58      3.40 o 
   5   3   2       44.30       35.35      2.01 o 
   6   3   2       12.08        8.59      0.55 o 
   7   3   2        3.09        2.29      0.53 o 
   8   3   2       25.20       20.46      3.28 o 
   9   3   2        2.53        3.94      0.87 o 
  10   3   2       13.11       15.38      3.41 o 
  11   3   2        1.37        1.49      1.04 o 
 -11   4   2        5.21        3.36      1.63 o 
 -10   4   2        2.06        0.99      1.77 o 
  -9   4   2       13.99       15.03      0.95 o 
  -8   4   2       24.64       23.97      1.17 o 
  -7   4   2        7.11        8.32      0.99 o 
  -6   4   2        0.73        3.18      3.61 o 
  -5   4   2      139.92      138.61      4.37 o 
  -4   4   2        4.72        3.63      0.24 o 
  -3   4   2       47.64       49.64      1.85 o 
  -2   4   2        0.75        0.94      0.20 o 
  -1   4   2      104.08       99.25      2.44 o 
   0   4   2       83.93       86.88      1.60 o 
   1   4   2        1.08        0.68      0.24 o 
   2   4   2       58.23       56.61      2.70 o 
   3   4   2       38.83       31.20      0.94 o 
   4   4   2       12.63       11.31      0.98 o 
   5   4   2        7.50        6.78      0.51 o 
   6   4   2       21.25       21.85      4.11 o 
   7   4   2        7.18        6.99      1.70 o 
   8   4   2       15.01       14.54      1.07 o 
   9   4   2        6.57        4.30      1.16 o 
  10   4   2        2.57        3.94      1.23 o 
  -9   5   2        0.10        0.98      2.06 o 
  -8   5   2        3.64        3.41      1.81 o 
  -7   5   2       21.36       14.83      1.30 o 
  -6   5   2       16.12       14.74      2.23 o 
  -5   5   2        0.01        0.44      0.75 o 
  -4   5   2        2.56        3.15      0.93 o 
  -3   5   2       19.24       15.92      1.04 o 
  -2   5   2       14.57       15.42      0.61 o 
  -1   5   2       93.78      111.41      2.07 o 
   0   5   2       50.25       53.44      1.83 o 
   1   5   2       40.99       40.67      1.05 o 
   2   5   2       36.37       39.77      1.57 o 
   3   5   2        4.98        4.60      0.54 o 
   4   5   2       26.06       27.05      3.09 o 
   5   5   2       28.18       23.45      3.04 o 
   6   5   2        5.49        4.20      0.90 o 
   7   5   2        0.10        0.87      1.57 o 
   8   5   2       13.61        6.85      1.71 o 
  -5   6   2        0.59       -0.99      1.30 o 
  -4   6   2        0.18        3.06      1.91 o 
  -3   6   2        0.01       -0.44      2.61 o 
  -2   6   2        3.76        6.81      2.95 o 
  -1   6   2       15.72       14.77      1.92 o 
   0   6   2        2.41        3.93      2.67 o 
   1   6   2       17.96       19.91      2.68 o 
   2   6   2       12.08       11.19      2.30 o 
 -15   1   3        2.82        4.58      1.10 o 
 -14   1   3        2.97        3.46      2.26 o 
 -13   1   3       33.39       36.33      3.92 o 
 -12   1   3       11.49        9.66      0.92 o 
 -11   1   3        4.09        4.77      0.62 o 
 -10   1   3        6.36        5.11      0.53 o 
  -9   1   3      102.33      122.19      6.37 o 
  -8   1   3      197.22      220.45     15.38 o 
  -7   1   3     1377.84     1506.05     85.97 o 
  -6   1   3       87.98       94.69      5.16 o 
  -5   1   3       14.96       17.10      1.10 o 
  -4   1   3     1961.28     1991.51     70.14 o 
  -3   1   3      639.35      648.38     17.95 o 
  -2   1   3     1723.09     1645.67     33.15 o 
  -1   1   3     2931.51     2862.52     41.12 o 
   0   1   3      586.48      522.94     13.23 o 
   1   1   3     1232.19     1175.34     28.77 o 
   2   1   3      349.21      321.71      6.51 o 
   3   1   3     1693.05     1472.38     25.02 o 
   4   1   3       12.68       11.83      0.42 o 
   5   1   3      263.51      257.01      7.31 o 
   6   1   3      393.02      368.95      9.43 o 
   7   1   3      141.97      136.20      7.66 o 
   8   1   3       60.70       61.70      3.85 o 
   9   1   3       61.28       60.82      3.88 o 
  10   1   3       20.16       22.77      3.19 o 
  11   1   3        0.35       -0.50      1.12 o 
  12   1   3       74.04       80.58     10.71 o 
 -14   2   3        2.49        2.81      0.88 o 
 -13   2   3       15.83       17.65      1.57 o 
 -12   2   3       58.69       62.12      6.31 o 
 -11   2   3       44.98       43.27      2.80 o 
 -10   2   3       22.55       22.60      1.07 o 
  -9   2   3      396.46      425.55     23.16 o 
  -8   2   3       28.19       27.79      0.76 o 
  -7   2   3       16.06       16.13      1.02 o 
  -6   2   3      313.51      345.34     14.22 o 
  -5   2   3      955.17      987.89     29.51 o 
  -4   2   3      366.30      405.80     10.91 o 
  -3   2   3      250.66      287.07     11.00 o 
  -2   2   3      325.65      353.36      7.30 o 
  -1   2   3     1757.50     1726.99     23.44 o 
   0   2   3      114.10      114.91      2.78 o 
   1   2   3       77.50       68.21      2.02 o 
   2   2   3       91.91       89.11      2.44 o 
   3   2   3      539.44      592.38     13.69 o 
   4   2   3       33.00       24.05      0.76 o 
   5   2   3      310.63      319.36     13.51 o 
   6   2   3      218.12      232.97      9.45 o 
   7   2   3      122.09      128.22      9.91 o 
   8   2   3       28.39       29.82      3.73 o 
   9   2   3       47.93       52.11      6.39 o 
  10   2   3       53.92       69.32      8.36 o 
  11   2   3        0.00        3.53      2.07 o 
  12   2   3        0.37        0.84      1.41 o 
 -13   3   3        0.01       -0.66      0.83 o 
 -12   3   3        6.00        5.57      0.94 o 
 -11   3   3       74.21       66.89      6.80 o 
 -10   3   3       84.37       88.04      5.17 o 
  -9   3   3       21.09       19.61      1.58 o 
  -8   3   3       88.49       81.32      2.54 o 
  -7   3   3      226.21      226.82      9.81 o 
  -6   3   3      343.32      371.36      8.32 o 
  -5   3   3       46.17       49.22      1.50 o 
  -4   3   3      372.86      387.84     15.80 o 
  -3   3   3       28.69       24.29      1.27 o 
  -2   3   3       25.46       22.85      0.71 o 
  -1   3   3      315.76      368.43      6.68 o 
   0   3   3      940.22     1036.70     22.14 o 
   1   3   3      608.41      653.68     18.25 o 
   2   3   3       75.38       80.40      4.31 o 
   3   3   3        0.65        0.27      0.34 o 
   4   3   3      414.98      445.81     13.80 o 
   5   3   3      262.62      287.26     14.80 o 
   6   3   3       52.92       57.58      4.60 o 
   7   3   3       14.50       13.51      1.98 o 
   8   3   3       18.98       21.95      3.55 o 
   9   3   3      136.30      168.27     30.37 o 
  10   3   3        0.22       -0.26      1.11 o 
  11   3   3       11.40       13.68      2.87 o 
 -12   4   3        4.37        3.28      1.67 o 
 -11   4   3       11.09        8.28      1.82 o 
 -10   4   3        0.11        1.62      1.18 o 
  -9   4   3       33.72       28.57      2.33 o 
  -8   4   3       68.61       78.48      8.32 o 
  -7   4   3        1.85        2.03      0.30 o 
  -6   4   3        9.52        9.76      0.59 o 
  -5   4   3        1.95        1.98      0.53 o 
  -4   4   3      250.64      277.49     10.01 o 
  -3   4   3       19.08       20.47      1.72 o 
  -2   4   3      164.23      185.44      2.94 o 
  -1   4   3        1.44        1.11      0.24 o 
   0   4   3       34.48       36.42      0.87 o 
   1   4   3        3.27        2.84      0.35 o 
   2   4   3      278.54      312.96     16.63 o 
   3   4   3      241.34      252.39     11.80 o 
   4   4   3       18.08       17.34      1.34 o 
   5   4   3        0.55        0.57      0.56 o 
   6   4   3       15.51       20.57      3.89 o 
   7   4   3       78.72       93.12     13.03 o 
   8   4   3        4.33        2.45      1.69 o 
   9   4   3        7.49        7.97      1.86 o 
 -10   5   3        1.73        0.78      1.52 o 
  -9   5   3        3.90        4.11      1.62 o 
  -8   5   3        1.41        1.45      1.19 o 
  -7   5   3        0.18       -0.26      1.76 o 
  -6   5   3        3.76        5.80      1.10 o 
  -5   5   3        0.48       -0.90      0.90 o 
  -4   5   3        0.16        0.07      0.92 o 
  -3   5   3        0.04        0.49      0.80 o 
  -2   5   3       20.44       25.15      1.04 o 
  -1   5   3       28.66       33.19      0.93 o 
   0   5   3       46.51       61.65      1.77 o 
   1   5   3        0.00        0.09      0.54 o 
   2   5   3        1.59        1.58      0.46 o 
   3   5   3        0.27        0.20      0.47 o 
   4   5   3        3.54        7.84      2.15 o 
   5   5   3       20.65       20.26      5.04 o 
   6   5   3        0.77        1.60      1.08 o 
   7   5   3       16.04        8.61      1.70 o 
  -6   6   3        0.56        0.37      1.56 o 
  -5   6   3        0.01       -0.50      2.01 o 
  -4   6   3        5.22        5.03      1.56 o 
  -3   6   3        9.18        9.28      1.31 o 
  -2   6   3        1.05        2.34      2.06 o 
  -1   6   3        1.72       -1.47      1.47 o 
   0   6   3        4.61        7.11      2.68 o 
   1   6   3        0.44       -2.50      2.50 o 
   2   6   3        5.84        6.69      1.96 o 
 -15   0   4        0.17       -0.59      1.80 o 
 -14   0   4        0.05       -1.10      1.13 o 
 -13   0   4       96.77      116.14      5.10 o 
 -12   0   4        3.02        1.47      0.81 o 
 -11   0   4       27.57       28.22      1.73 o 
 -10   0   4        0.26        0.33      0.55 o 
  -9   0   4      404.01      454.30     50.87 o 
  -8   0   4       26.08       25.72      1.83 o 
  -7   0   4     3000.97     2945.35     96.18 o 
  -6   0   4     1138.31     1292.53    138.15 o 
  -5   0   4     2883.21     3017.49    281.16 o 
  -3   0   4     3788.13     3502.66    205.52 o 
  -2   0   4      343.81      294.29      6.85 o 
  -1   0   4      455.93      417.83     48.06 o 
   0   0   4      645.90      519.60     17.47 o 
   1   0   4      440.57      358.70     12.66 o 
   2   0   4     1813.34     1392.59     48.42 o 
   3   0   4        8.18        8.18      0.41 o 
   4   0   4        5.36        5.55      0.39 o 
   5   0   4      122.03       92.74      3.79 o 
   6   0   4     1484.09     1307.31     40.93 o 
   7   0   4      264.66      244.69     13.85 o 
   9   0   4       79.22       81.81      3.81 o 
  10   0   4      196.93      229.49      8.86 o 
  11   0   4        6.76        8.97      1.36 o 
  12   0   4      117.65      117.69      6.84 o 
 -15   1   4        4.98        3.47      1.41 o 
 -14   1   4        0.11        0.19      0.76 o 
 -13   1   4        9.10        8.68      1.00 o 
 -12   1   4        5.30        6.46      1.64 o 
 -11   1   4      124.02      137.54      8.30 o 
 -10   1   4       21.49       20.57      0.68 o 
  -9   1   4      152.01      186.34     10.88 o 
  -8   1   4      288.31      338.01     24.18 o 
  -7   1   4      901.85      968.52     49.81 o 
  -6   1   4       41.02       44.03      3.40 o 
  -5   1   4      462.03      446.72     19.29 o 
  -4   1   4      742.52      763.81     34.49 o 
  -3   1   4     2062.51     1993.93     49.82 o 
  -2   1   4      261.12      239.70      3.53 o 
  -1   1   4      254.19      249.08      3.19 o 
   0   1   4     1852.19     1658.75     28.58 o 
   1   1   4      363.21      323.39      9.55 o 
   2   1   4        9.01       12.72      0.41 o 
   3   1   4       47.49       40.84      0.85 o 
   4   1   4       71.72       50.69      1.05 o 
   5   1   4       17.22       16.24      0.85 o 
   6   1   4       77.66       68.74      3.70 o 
   7   1   4      106.96      106.97      8.70 o 
   8   1   4      219.00      221.77     19.50 o 
   9   1   4       11.69        6.72      1.44 o 
  10   1   4      115.03      110.36     12.58 o 
  11   1   4        1.76        1.98      0.97 o 
  12   1   4        2.90        0.82      1.26 o 
 -15   2   4        0.01        1.58      1.25 o 
 -14   2   4        0.00        0.69      0.92 o 
 -13   2   4        0.60        0.40      0.80 o 
 -12   2   4        3.87        3.66      0.68 o 
 -11   2   4       28.38       27.19      1.66 o 
 -10   2   4      159.76      173.68     16.58 o 
  -9   2   4       36.25       29.45      0.92 o 
  -8   2   4        5.85        7.07      0.48 o 
  -7   2   4      383.68      453.67     23.84 o 
  -6   2   4      456.50      488.00     14.98 o 
  -5   2   4      631.30      635.65     17.52 o 
  -4   2   4     1190.30     1300.72     61.30 o 
  -3   2   4       54.23       58.06      2.52 o 
  -2   2   4      907.25      874.14     19.32 o 
  -1   2   4     2809.62     2738.86     39.16 o 
   0   2   4       83.51       68.84      1.33 o 
   1   2   4      148.95      161.99      4.21 o 
   2   2   4       29.41       33.45      0.72 o 
   3   2   4      386.59      369.55      7.00 o 
   4   2   4      166.00      197.04      6.62 o 
   5   2   4      256.85      284.81      9.10 o 
   6   2   4      188.29      197.96      5.70 o 
   7   2   4        6.37        7.77      0.60 o 
   8   2   4        0.42        1.12      0.97 o 
   9   2   4      143.85      156.99     19.27 o 
  10   2   4        0.16        2.00      0.82 o 
  11   2   4        1.99        3.88      1.41 o 
 -13   3   4        0.07       -0.25      0.70 o 
 -12   3   4        4.16        2.26      0.81 o 
 -11   3   4       33.71       37.57      1.62 o 
 -10   3   4        0.58        0.19      0.41 o 
  -9   3   4       25.50       20.30      1.22 o 
  -8   3   4      103.75       94.28      2.32 o 
  -7   3   4        0.65        0.51      0.47 o 
  -6   3   4        3.08        4.68      0.41 o 
  -5   3   4        5.33        5.84      1.01 o 
  -4   3   4      124.00      118.61      3.70 o 
  -3   3   4       95.79       97.64      3.00 o 
  -2   3   4       11.72       13.89      0.48 o 
  -1   3   4      113.48      121.09      2.24 o 
   0   3   4       38.03       34.74      1.00 o 
   1   3   4      127.07      109.75      4.20 o 
   2   3   4       50.74       51.12      2.18 o 
   3   3   4       47.08       49.60      2.56 o 
   4   3   4       49.02       51.43      1.68 o 
   5   3   4       50.71       49.23      3.26 o 
   6   3   4        7.13        4.93      0.58 o 
   7   3   4        9.12       10.12      1.28 o 
   8   3   4       39.89       43.97      5.62 o 
   9   3   4        4.45        4.71      0.94 o 
  10   3   4        4.97        5.25      1.09 o 
 -12   4   4        2.27        0.17      1.36 o 
 -11   4   4       15.37       10.21      1.81 o 
 -10   4   4        1.00       -0.24      1.11 o 
  -9   4   4        4.98        4.35      1.29 o 
  -8   4   4        8.83        7.18      0.59 o 
  -7   4   4       24.44       21.54      1.67 o 
  -6   4   4       39.91       34.45      1.98 o 
  -5   4   4       39.71       45.69      2.04 o 
  -4   4   4      309.81      333.24      9.01 o 
  -3   4   4       10.10       12.92      0.90 o 
  -2   4   4       10.15       14.04      0.43 o 
  -1   4   4       97.60       96.50      1.72 o 
   0   4   4       13.99       12.73      0.65 o 
   1   4   4        0.30       -0.13      0.27 o 
   2   4   4        3.20        2.85      0.33 o 
   3   4   4        2.05        3.06      0.50 o 
   4   4   4       94.26       90.10      7.20 o 
   5   4   4       25.68       24.46      1.20 o 
   6   4   4        0.91        1.20      1.10 o 
   7   4   4        9.73       10.02      2.48 o 
   8   4   4        1.40        4.04      3.07 o 
   9   4   4       11.59       12.25      2.59 o 
 -10   5   4        3.19        1.31      1.63 o 
  -9   5   4        4.45        1.94      1.45 o 
  -8   5   4       32.01       25.99      2.93 o 
  -7   5   4        0.19       -0.46      0.81 o 
  -6   5   4        3.74        2.99      1.62 o 
  -5   5   4       17.52       14.25      1.33 o 
  -4   5   4       11.08       10.66      1.25 o 
  -3   5   4       95.26      109.80      3.62 o 
  -2   5   4       14.31       13.67      0.90 o 
  -1   5   4        1.69        0.86      0.37 o 
   0   5   4       21.96       24.54      1.31 o 
   1   5   4        1.73        1.85      0.48 o 
   2   5   4       47.07       52.49      5.38 o 
   3   5   4       23.54       22.67      1.66 o 
   4   5   4        0.42        0.37      0.80 o 
   5   5   4       10.21        9.24      1.01 o 
   6   5   4       10.49        7.33      1.91 o 
  -6   6   4        6.59        6.74      2.28 o 
  -5   6   4        0.45       -0.23      1.40 o 
  -4   6   4        1.35        3.31      1.96 o 
  -3   6   4        0.14        0.21      1.41 o 
  -2   6   4        0.21        0.60      0.91 o 
  -1   6   4        0.96        1.35      1.45 o 
   0   6   4        2.15        1.02      1.78 o 
   1   6   4        7.12        8.06      2.06 o 
 -15   1   5        3.04        3.78      1.11 o 
 -14   1   5        5.65        6.18      1.04 o 
 -13   1   5       22.47       25.52      1.48 o 
 -12   1   5       21.97       23.76      1.23 o 
 -11   1   5        6.55        5.94      0.59 o 
 -10   1   5      172.36      201.19      9.83 o 
  -9   1   5      159.70      191.00     12.70 o 
  -8   1   5      190.37      222.78     14.36 o 
  -7   1   5      457.27      502.74     29.05 o 
  -6   1   5      412.94      451.92     23.69 o 
  -5   1   5     1086.56     1222.94     64.98 o 
  -3   1   5       38.04       44.74      0.93 o 
  -2   1   5      287.54      290.46      3.64 o 
  -1   1   5     1165.46     1190.17     27.01 o 
   0   1   5      966.63      852.96     21.04 o 
   1   1   5      155.93      172.65      7.98 o 
   2   1   5     1129.49     1098.15     41.12 o 
   3   1   5      399.05      370.07     11.29 o 
   4   1   5     1170.87     1111.38     48.06 o 
   5   1   5      160.89      157.26      4.61 o 
   6   1   5      982.34      916.06     54.14 o 
   7   1   5       25.01       24.26      1.11 o 
   8   1   5        3.70        3.10      0.63 o 
   9   1   5       42.06       40.45      1.68 o 
  10   1   5       20.62       19.34      4.26 o 
  11   1   5       24.50       26.27      4.64 o 
 -15   2   5        3.40        3.07      1.34 o 
 -14   2   5        0.41       -0.18      2.34 o 
 -13   2   5        8.33       10.78      1.92 o 
 -12   2   5        1.54        2.05      0.61 o 
 -11   2   5       50.30       48.79      3.15 o 
 -10   2   5      207.45      218.49     10.59 o 
  -9   2   5      298.99      320.79     13.65 o 
  -8   2   5        0.36       -0.05      0.54 o 
  -7   2   5      271.75      306.25     14.04 o 
  -6   2   5      622.81      706.30     36.48 o 
  -5   2   5      343.86      388.15     12.55 o 
  -4   2   5      125.32      142.01      8.11 o 
  -3   2   5       13.41       14.34      0.54 o 
  -2   2   5     3000.02     2882.48     41.30 o 
  -1   2   5       54.23       49.03      1.17 o 
   0   2   5      288.01      299.45      6.95 o 
   1   2   5       16.08       15.05      0.65 o 
   2   2   5      957.24      990.18     35.76 o 
   3   2   5        5.63        5.16      0.57 o 
   4   2   5      321.36      321.47     11.75 o 
   5   2   5        4.11        2.19      0.44 o 
   6   2   5       53.90       52.06      6.57 o 
   7   2   5       14.15       11.80      1.43 o 
   8   2   5      209.19      215.31     18.49 o 
   9   2   5      105.02      120.28      4.70 o 
  10   2   5        0.63        1.05      1.26 o 
  11   2   5        2.27        2.79      1.38 o 
 -13   3   5        1.63        0.02      0.78 o 
 -12   3   5       46.57       44.00      7.67 o 
 -11   3   5       39.07       39.86      2.21 o 
 -10   3   5      116.12      108.74      3.53 o 
  -9   3   5        0.14       -0.42      0.42 o 
  -8   3   5      147.18      145.28      3.68 o 
  -7   3   5     1738.16     1951.20     55.80 o 
  -6   3   5       34.86       36.63      2.96 o 
  -5   3   5      226.26      241.26     10.63 o 
  -4   3   5       22.02       22.25      0.92 o 
  -3   3   5      350.96      355.35      5.90 o 
  -2   3   5        7.14        6.79      0.21 o 
  -1   3   5      271.87      280.08      3.99 o 
   0   3   5      349.59      359.61     10.18 o 
   1   3   5      227.93      216.16      5.17 o 
   2   3   5        1.99        1.65      0.31 o 
   3   3   5      252.04      282.86     10.22 o 
   4   3   5        0.07        0.41      0.43 o 
   5   3   5       52.50       53.14      4.58 o 
   6   3   5       29.97       25.57      3.35 o 
   7   3   5      155.18      188.80     11.30 o 
   8   3   5       14.65       16.73      1.62 o 
   9   3   5       12.64       16.58      6.03 o 
  10   3   5       11.14        9.52      2.00 o 
 -12   4   5        0.07       -1.96      1.96 o 
 -11   4   5        6.31        3.48      1.47 o 
 -10   4   5       52.71       50.59      3.20 o 
  -9   4   5       79.42       69.66      3.76 o 
  -8   4   5       43.56       31.28      2.20 o 
  -7   4   5       55.14       58.10      3.04 o 
  -6   4   5       13.58       13.11      1.01 o 
  -5   4   5      369.50      425.30     19.67 o 
  -4   4   5       36.27       35.13      1.51 o 
  -3   4   5      203.40      235.49      4.56 o 
  -2   4   5       22.56       23.39      1.34 o 
  -1   4   5       83.45       85.77      1.57 o 
   0   4   5       14.00       12.79      0.46 o 
   1   4   5       31.41       35.43      1.55 o 
   2   4   5        4.35        3.59      0.47 o 
   3   4   5        1.54        1.33      0.34 o 
   4   4   5       37.18       32.25      2.97 o 
   5   4   5       97.60      115.35     10.60 o 
   6   4   5        2.74        2.67      0.80 o 
   7   4   5       11.14       16.34      4.72 o 
   8   4   5        3.95        5.65      1.97 o 
 -10   5   5        1.24       -0.07      1.49 o 
  -9   5   5        3.74        2.10      1.01 o 
  -8   5   5       10.76       12.44      1.38 o 
  -7   5   5        0.37        2.77      0.93 o 
  -6   5   5       17.05       15.89      1.32 o 
  -5   5   5       11.03        9.14      1.27 o 
  -4   5   5       18.24       20.13      2.37 o 
  -3   5   5        5.97        7.59      1.72 o 
  -2   5   5       36.29       36.63      1.73 o 
  -1   5   5        2.13        3.72      0.78 o 
   0   5   5        2.67        4.11      0.53 o 
   1   5   5       16.65       18.83      2.97 o 
   2   5   5        5.35        5.34      1.38 o 
   3   5   5        1.69       -0.39      0.67 o 
   4   5   5        1.84        2.33      1.50 o 
   5   5   5        0.00        0.01      1.12 o 
   6   5   5       10.51       10.58      2.15 o 
  -6   6   5        2.31        3.21      1.80 o 
  -5   6   5        0.82        1.49      2.11 o 
  -4   6   5        2.54        1.23      1.42 o 
  -3   6   5        1.84        1.29      1.20 o 
  -2   6   5        0.01       -0.18      1.16 o 
  -1   6   5        9.40        5.91      1.74 o 
   0   6   5        2.36        1.57      1.80 o 
   1   6   5        2.73        2.89      1.85 o 
 -16   0   6        5.74        6.24      1.76 o 
 -15   0   6        2.83        2.35      1.33 o 
 -14   0   6       52.50       62.16      3.48 o 
 -13   0   6       11.13        9.54      1.20 o 
 -12   0   6       61.45       64.21      3.19 o 
 -11   0   6        3.40        2.80      1.33 o 
 -10   0   6      553.66      647.07     87.95 o 
  -9   0   6       87.29      128.38      9.92 o 
  -8   0   6       19.15       26.16      3.43 o 
  -7   0   6      617.82      687.09     61.14 o 
  -6   0   6     1408.69     1418.34     92.66 o 
  -5   0   6      253.82      304.44     11.69 o 
  -4   0   6     3718.50     3743.64    271.86 o 
  -3   0   6       65.63       74.59      1.91 o 
  -2   0   6     2965.76     2748.57     61.43 o 
  -1   0   6      992.69      907.55     20.94 o 
   0   0   6     4444.71     3582.20    117.55 o 
   1   0   6      796.50      775.34     26.58 o 
   2   0   6      292.47      268.39     24.53 o 
   3   0   6      574.21      481.96     16.71 o 
   4   0   6     1365.01     1186.53     84.84 o 
   5   0   6     1414.79     1109.54     38.63 o 
   6   0   6       70.79       65.40      2.94 o 
   7   0   6      213.04      213.37      8.14 o 
   8   0   6        8.92        7.97      1.04 o 
   9   0   6       18.65       18.67      1.62 o 
  10   0   6       10.05        9.76      1.80 o 
  11   0   6       46.11       41.40      3.08 o 
 -16   1   6        5.50        1.47      1.40 o 
 -15   1   6       16.07       17.23      1.81 o 
 -14   1   6        5.88        5.99      0.96 o 
 -13   1   6        6.14        5.75      0.84 o 
 -12   1   6       10.42        8.18      0.61 o 
 -11   1   6       54.72       59.37      2.17 o 
 -10   1   6        1.23        1.75      0.67 o 
  -9   1   6       19.60       18.63      0.93 o 
  -8   1   6      165.48      173.46     11.49 o 
  -7   1   6        0.01        0.36      0.31 o 
  -6   1   6       37.39       38.23      1.73 o 
  -5   1   6       35.70       41.67      1.09 o 
  -4   1   6      847.84      841.53     26.22 o 
  -3   1   6      142.93      154.77      2.69 o 
  -2   1   6     1224.22     1219.71     18.41 o 
  -1   1   6        0.37        2.31      0.23 o 
   0   1   6      445.80      406.16     13.92 o 
   1   1   6       18.11       13.99      1.57 o 
   2   1   6     1292.36     1207.16     44.53 o 
   3   1   6      495.47      407.47     17.31 o 
   4   1   6       43.11       39.50      1.48 o 
   5   1   6       32.12       27.38      1.35 o 
   6   1   6        0.47       -0.65      1.03 o 
   7   1   6      102.82      105.76      6.62 o 
   8   1   6        7.96        7.72      0.98 o 
   9   1   6      116.69      122.34     11.29 o 
  10   1   6       30.29       35.38      2.17 o 
  11   1   6        0.02       -1.27      1.38 o 
 -15   2   6        1.54        1.84      1.04 o 
 -14   2   6        0.27        0.61      0.74 o 
 -13   2   6       56.23       54.70      2.64 o 
 -12   2   6       12.82       12.80      0.95 o 
 -11   2   6        0.70        1.67      0.93 o 
 -10   2   6      187.10      207.56     12.64 o 
  -9   2   6      299.42      346.82     14.57 o 
  -8   2   6        3.87        4.52      0.33 o 
  -7   2   6      623.94      679.45     39.08 o 
  -6   2   6       18.01       17.41      0.81 o 
  -5   2   6       40.11       44.17      0.89 o 
  -4   2   6      322.11      343.84     14.27 o 
  -3   2   6        2.03        8.74      0.42 o 
  -2   2   6        4.08        5.34      0.73 o 
  -1   2   6      555.40      597.00     12.64 o 
   0   2   6      130.51      142.50      4.59 o 
   1   2   6      831.35      841.09     34.19 o 
   2   2   6      129.91      134.50      5.54 o 
   3   2   6      234.40      233.59      5.56 o 
   4   2   6       57.29       54.28      3.26 o 
   5   2   6        0.28       -0.46      0.51 o 
   6   2   6       27.72       25.97      3.89 o 
   7   2   6       87.69       99.24      8.54 o 
   8   2   6       66.62       86.24      8.03 o 
   9   2   6        3.91        3.33      1.05 o 
  10   2   6        0.01       -0.70      0.98 o 
 -14   3   6        0.01        2.63      1.40 o 
 -13   3   6        0.38        0.69      0.67 o 
 -12   3   6        0.14        1.13      1.02 o 
 -11   3   6       22.58       19.86      1.77 o 
 -10   3   6        6.76        7.28      0.64 o 
  -9   3   6        3.08        3.03      1.65 o 
  -8   3   6      215.18      217.13      4.99 o 
  -7   3   6        0.13        1.69      1.45 o 
  -6   3   6      141.69      150.28      5.15 o 
  -5   3   6      227.33      229.27      8.42 o 
  -4   3   6       11.07       10.66      0.54 o 
  -3   3   6       82.17       92.48      1.91 o 
  -2   3   6        7.69        7.10      0.25 o 
  -1   3   6        3.38        3.34      0.28 o 
   0   3   6       74.49       66.16      2.57 o 
   1   3   6       11.03        9.79      0.41 o 
   2   3   6       11.85       10.96      0.73 o 
   3   3   6        5.52        5.44      0.42 o 
   4   3   6        0.07       -0.04      0.34 o 
   5   3   6       74.00       79.88      3.50 o 
   6   3   6       22.08       27.99      2.38 o 
   7   3   6        8.38        9.66      1.90 o 
   8   3   6        0.82       -0.56      0.99 o 
   9   3   6        1.79        1.45      1.25 o 
 -12   4   6       10.27        8.19      1.76 o 
 -11   4   6        2.84        4.13      1.98 o 
 -10   4   6       12.59       12.01      2.02 o 
  -9   4   6       10.09        7.03      1.32 o 
  -8   4   6        5.76        4.27      1.14 o 
  -7   4   6       18.78       12.80      2.18 o 
  -6   4   6       40.96       36.46      1.57 o 
  -5   4   6       13.75       10.79      0.98 o 
  -4   4   6       19.98       21.74      1.33 o 
  -3   4   6        9.34        8.29      0.60 o 
  -2   4   6       13.12       10.81      0.66 o 
  -1   4   6        0.12       -0.05      0.32 o 
   0   4   6        9.43       10.77      0.63 o 
   1   4   6       44.47       38.62      1.74 o 
   2   4   6      115.30      105.61      6.11 o 
   3   4   6        0.60        0.36      0.35 o 
   4   4   6        7.80       10.37      1.72 o 
   5   4   6        2.30        2.44      0.81 o 
   6   4   6        4.30        4.03      1.29 o 
   7   4   6        2.28        2.53      1.27 o 
   8   4   6        3.06        0.77      1.09 o 
 -10   5   6        0.38        1.57      1.53 o 
  -9   5   6       12.99       11.32      1.84 o 
  -8   5   6        1.36        1.39      0.99 o 
  -7   5   6        3.66        2.64      0.94 o 
  -6   5   6        1.54       -0.52      0.87 o 
  -5   5   6       30.01       30.74      2.24 o 
  -4   5   6       19.36       17.07      1.27 o 
  -3   5   6       13.32       11.63      1.20 o 
  -2   5   6        0.67       -0.14      0.87 o 
  -1   5   6       36.83       42.48      1.59 o 
   0   5   6       13.22       14.27      0.84 o 
   1   5   6        1.28        1.12      1.36 o 
   2   5   6        1.44        2.08      0.92 o 
   3   5   6        0.33        0.42      1.06 o 
   4   5   6        7.56        6.50      2.04 o 
   5   5   6        3.44        4.85      1.94 o 
  -5   6   6        0.00        0.23      1.60 o 
  -4   6   6        1.29       -1.84      2.15 o 
  -3   6   6        5.61        4.71      2.01 o 
  -2   6   6        6.69        6.98      1.31 o 
  -1   6   6        1.64        2.33      1.20 o 
   0   6   6        1.58        7.95      2.65 o 
   1   6   6        0.71        5.70      1.93 o 
 -16   1   7        5.66        5.87      2.07 o 
 -15   1   7        3.44        2.90      0.92 o 
 -14   1   7        1.05        1.25      0.76 o 
 -13   1   7        9.55        6.89      1.02 o 
 -12   1   7      253.81      305.14     18.06 o 
 -11   1   7        1.45        1.09      0.47 o 
 -10   1   7      249.80      291.77     20.14 o 
  -9   1   7       72.38       79.57      6.27 o 
  -8   1   7       27.20       27.98      1.79 o 
  -7   1   7       99.72       95.49      6.23 o 
  -6   1   7      326.83      338.89     17.77 o 
  -5   1   7     1005.36     1111.19     56.84 o 
  -4   1   7       94.64       87.42      1.50 o 
  -3   1   7      110.41      143.60      2.01 o 
  -2   1   7     2511.97     2658.21     51.04 o 
  -1   1   7     2154.51     2024.69     57.31 o 
   0   1   7       56.73       51.23      1.80 o 
   1   1   7       76.71       69.86      3.80 o 
   2   1   7      306.72      291.79     18.45 o 
   3   1   7      543.38      455.79     33.82 o 
   4   1   7       76.09       62.32      4.47 o 
   5   1   7      794.45      838.44     20.86 o 
   6   1   7        0.42        0.76      0.51 o 
   7   1   7        0.47        0.52      0.65 o 
   8   1   7       53.35       59.36      7.60 o 
   9   1   7       46.67       45.29      4.30 o 
  10   1   7        1.09        0.77      0.88 o 
 -15   2   7        5.56        4.21      1.55 o 
 -14   2   7       27.56       29.21      4.32 o 
 -13   2   7        0.04        0.32      0.70 o 
 -12   2   7        7.85        8.23      0.82 o 
 -11   2   7       24.63       22.50      0.89 o 
 -10   2   7       79.88       94.86      2.32 o 
  -9   2   7        0.89        1.49      0.66 o 
  -8   2   7      768.42      873.56     40.32 o 
  -7   2   7      245.31      269.18     17.44 o 
  -6   2   7       61.42       57.21      3.28 o 
  -5   2   7      126.13      161.38      4.01 o 
  -4   2   7      747.16      798.97     19.16 o 
  -3   2   7      587.35      629.74      9.48 o 
  -2   2   7      150.81      173.34      2.96 o 
  -1   2   7      193.78      203.73      6.10 o 
   0   2   7      460.28      475.33     21.43 o 
   1   2   7     1559.74     1500.12     64.66 o 
   2   2   7       81.02       81.53      2.22 o 
   3   2   7      469.85      483.23     23.08 o 
   4   2   7        2.05        1.98      0.73 o 
   5   2   7       54.55       60.56      5.31 o 
   6   2   7       80.84       87.68      2.87 o 
   7   2   7       57.16       53.57      4.74 o 
   8   2   7       18.16       20.50      2.65 o 
   9   2   7        1.32        0.54      0.90 o 
  10   2   7        4.56        4.55      1.47 o 
 -14   3   7        2.21        0.48      1.94 o 
 -13   3   7       20.86       16.17      1.92 o 
 -12   3   7        0.94        0.45      0.59 o 
 -11   3   7        2.97        2.66      1.14 o 
 -10   3   7       10.52        9.34      0.66 o 
  -9   3   7       21.57       21.24      1.17 o 
  -8   3   7       68.55       68.54      3.08 o 
  -7   3   7       92.50       92.16      4.63 o 
  -6   3   7      397.51      435.17     19.41 o 
  -5   3   7      221.42      221.30      5.63 o 
  -4   3   7      244.16      248.83      5.51 o 
  -3   3   7      276.30      292.07      5.22 o 
  -2   3   7      396.77      418.56      7.55 o 
  -1   3   7      309.33      319.80      8.78 o 
   0   3   7      300.91      302.59     11.14 o 
   1   3   7      292.41      291.36     11.35 o 
   2   3   7      352.69      379.07     20.62 o 
   3   3   7       68.01       62.36      4.07 o 
   4   3   7       86.26       88.46      4.34 o 
   5   3   7        1.71        1.40      0.64 o 
   6   3   7      107.41      131.12      7.20 o 
   7   3   7        1.25        0.89      1.09 o 
   8   3   7       35.89       41.57      4.77 o 
   9   3   7        1.98        1.11      1.26 o 
 -12   4   7        4.72        7.33      2.27 o 
 -11   4   7       15.91       16.37      2.08 o 
 -10   4   7       10.53        7.82      1.56 o 
  -8   4   7        4.18        3.23      1.13 o 
  -7   4   7       13.78       11.26      1.05 o 
  -6   4   7        0.91       -0.07      0.79 o 
  -5   4   7       70.46       68.25      1.99 o 
  -4   4   7      225.00      241.45     16.39 o 
  -3   4   7      291.05      325.30     11.06 o 
  -2   4   7       62.23       63.55      1.72 o 
  -1   4   7       29.35       29.95      1.13 o 
   0   4   7      126.45      134.90      5.34 o 
   1   4   7       36.67       36.44      2.34 o 
   2   4   7       59.24       52.91      3.54 o 
   3   4   7        0.02       -0.39      0.42 o 
   4   4   7      104.30      118.74     17.32 o 
   5   4   7        0.27       -0.45      0.81 o 
   6   4   7        6.84        6.67      2.20 o 
   7   4   7        0.41       -0.63      1.02 o 
 -10   5   7        0.45       -2.20      2.20 o 
  -9   5   7        0.01       -1.12      1.12 o 
  -8   5   7        1.69        2.79      1.54 o 
  -7   5   7        1.07        0.02      1.03 o 
  -6   5   7       11.59       16.54      1.53 o 
  -5   5   7       34.19       38.50      3.04 o 
  -4   5   7        1.55       -0.50      1.05 o 
  -3   5   7        1.26        2.01      0.75 o 
  -2   5   7       23.53       26.65      1.32 o 
  -1   5   7       43.42       49.94      2.14 o 
   0   5   7        0.92        1.03      1.25 o 
   1   5   7        0.01        0.14      0.80 o 
   2   5   7        4.53        5.33      1.59 o 
   3   5   7        4.95        6.28      1.07 o 
   4   5   7        0.20        0.77      0.91 o 
   5   5   7        1.23        1.00      2.67 o 
  -5   6   7        0.17       -1.62      2.20 o 
  -4   6   7        0.01       -0.61      1.58 o 
  -3   6   7        0.53        3.14      2.35 o 
  -2   6   7        0.43        0.32      1.30 o 
  -1   6   7        0.45        1.16      2.31 o 
 -16   0   8        6.51        5.94      1.66 o 
 -15   0   8        4.57        4.48      1.72 o 
 -14   0   8       74.26       87.28      4.40 o 
 -13   0   8       55.09       62.87      3.17 o 
 -12   0   8      277.21      311.37     11.53 o 
 -11   0   8      727.23      919.08    100.64 o 
 -10   0   8        3.15        3.02      0.61 o 
  -9   0   8       19.87       19.76      0.93 o 
  -8   0   8      432.23      538.48     47.18 o 
  -7   0   8     2436.74     2636.65    254.39 o 
  -6   0   8      470.94      534.02     41.59 o 
  -5   0   8      842.13      832.35     58.59 o 
  -4   0   8       21.20       21.93      1.19 o 
  -3   0   8     3175.13     3156.13    103.39 o 
  -2   0   8     1074.00     1134.53     60.16 o 
  -1   0   8     2852.01     2831.73    173.21 o 
   0   0   8      136.28      119.40      4.28 o 
   1   0   8       61.20       31.27      5.72 o 
   2   0   8     1644.67     1493.70    144.01 o 
   3   0   8      544.98      449.84     51.64 o 
   4   0   8      106.59       87.34     11.46 o 
   5   0   8       33.11       25.12      1.54 o 
   6   0   8       42.19       47.80      2.47 o 
   7   0   8      248.95      233.56      9.35 o 
   8   0   8       21.46       25.36      2.31 o 
   9   0   8       21.77       16.88      1.78 o 
 -16   1   8       31.43       26.61      1.82 o 
 -15   1   8        1.32        1.57      1.84 o 
 -14   1   8       41.18       41.87      1.84 o 
 -13   1   8       11.27        9.88      2.22 o 
 -12   1   8       45.00       48.78      2.22 o 
 -11   1   8       89.62      106.78      4.43 o 
 -10   1   8       51.80       55.10      3.31 o 
  -9   1   8      608.25      715.67     47.57 o 
  -8   1   8      108.09      123.53      5.76 o 
  -7   1   8      185.14      194.61      9.91 o 
  -6   1   8       58.53       40.69      2.99 o 
  -5   1   8     1043.38     1044.65     21.97 o 
  -4   1   8     1363.83     1461.90     25.04 o 
  -3   1   8      507.08      566.07      8.24 o 
  -2   1   8      143.56      122.31      2.31 o 
  -1   1   8      288.47      226.26      8.21 o 
   0   1   8      431.20      463.97     19.66 o 
   1   1   8      208.95      182.14      8.60 o 
   2   1   8      342.86      329.76     20.94 o 
   3   1   8      112.95       98.96      8.01 o 
   4   1   8        2.97        3.81      0.49 o 
   5   1   8       88.95       71.76      2.33 o 
   6   1   8        1.47        0.06      0.66 o 
   7   1   8        5.47        7.23      0.80 o 
   8   1   8        0.12        0.20      0.74 o 
   9   1   8       23.57       20.82      1.93 o 
 -15   2   8       15.58       17.63      1.62 o 
 -14   2   8       25.26       21.62      2.34 o 
 -13   2   8        1.62        0.77      0.64 o 
 -12   2   8        4.25        2.57      1.13 o 
 -11   2   8        6.82        8.46      0.60 o 
 -10   2   8       43.43       39.38      1.16 o 
  -9   2   8        4.44        5.32      0.57 o 
  -8   2   8      351.59      386.26     22.69 o 
  -7   2   8       97.66      106.06      4.33 o 
  -6   2   8      285.96      292.62      9.98 o 
  -5   2   8       23.02       24.18      0.54 o 
  -4   2   8      298.11      261.83      5.61 o 
  -3   2   8       34.53       37.82      1.08 o 
  -2   2   8      292.15      333.23      8.94 o 
  -1   2   8      308.46      319.95      9.51 o 
   0   2   8      859.32      875.28     43.14 o 
   1   2   8      103.66       91.61      5.28 o 
   2   2   8      671.25      695.41     32.94 o 
   3   2   8      157.50      166.66      9.75 o 
   4   2   8        0.18        0.27      0.65 o 
   5   2   8      305.26      365.43     19.27 o 
   6   2   8       67.37       76.06      3.41 o 
   7   2   8        0.66        3.07      0.94 o 
   8   2   8        7.13        7.92      1.18 o 
   9   2   8        0.35        1.98      1.47 o 
 -14   3   8        4.10        4.74      1.66 o 
 -13   3   8        0.03       -1.72      1.76 o 
 -12   3   8        4.00        3.54      0.66 o 
 -11   3   8        0.63        1.02      0.52 o 
 -10   3   8       18.77       13.49      1.47 o 
  -9   3   8        8.74        5.69      1.09 o 
  -8   3   8        0.74        1.59      0.78 o 
  -7   3   8       30.76       27.57      1.37 o 
  -6   3   8        1.20        0.38      0.62 o 
  -5   3   8        1.36        2.34      0.99 o 
  -4   3   8        4.53        4.14      0.58 o 
  -3   3   8       14.95       15.43      0.47 o 
  -2   3   8      445.34      470.36     10.65 o 
  -1   3   8        7.10        6.07      0.33 o 
   0   3   8       59.34       58.77      2.08 o 
   1   3   8      486.06      493.65     21.28 o 
   2   3   8        1.36        0.93      0.35 o 
   3   3   8       34.09       33.28      3.00 o 
   4   3   8       63.19       61.63      3.70 o 
   5   3   8        3.67        0.60      0.73 o 
   6   3   8       10.60       10.33      1.09 o 
   7   3   8        0.51        2.79      1.05 o 
   8   3   8        4.35        4.82      1.24 o 
 -12   4   8        0.09        0.00      1.38 o 
 -11   4   8        0.39       -1.03      1.24 o 
 -10   4   8       16.74       14.34      1.80 o 
  -9   4   8        0.42        3.33      1.27 o 
  -8   4   8       22.70       18.98      1.26 o 
  -7   4   8       10.40        8.99      0.93 o 
  -6   4   8       10.38       10.19      1.21 o 
  -5   4   8        2.74        2.47      0.79 o 
  -4   4   8        1.97       -0.90      0.90 o 
  -3   4   8        2.07        3.15      0.61 o 
  -2   4   8        0.07        0.05      0.28 o 
  -1   4   8       47.76       43.91      1.51 o 
   0   4   8       25.71       22.68      1.79 o 
   1   4   8        2.93        2.36      0.39 o 
   2   4   8        6.25        4.96      0.51 o 
   3   4   8        0.70        1.12      0.67 o 
   4   4   8       14.08       12.24      3.46 o 
   5   4   8       52.53       56.39     11.71 o 
   6   4   8        3.39        1.91      1.03 o 
 -10   5   8        1.67        0.84      1.03 o 
  -9   5   8        3.00        3.78      2.19 o 
  -8   5   8        7.48        7.37      1.48 o 
  -7   5   8        6.16        8.11      1.49 o 
  -6   5   8        0.43        1.19      0.94 o 
  -5   5   8        0.16        0.45      0.90 o 
  -4   5   8        4.37        3.81      1.34 o 
  -3   5   8        7.13        5.39      0.87 o 
  -2   5   8       35.64       39.93      1.63 o 
  -1   5   8        5.34        6.28      1.71 o 
   0   5   8        0.13        0.82      0.95 o 
   1   5   8        2.46        2.40      0.90 o 
   2   5   8       32.37       34.03      4.54 o 
   3   5   8       12.58       15.59      1.47 o 
   4   5   8       12.14       13.66      1.62 o 
  -4   6   8        1.45        1.81      2.38 o 
  -3   6   8        2.04        1.74      1.63 o 
 -16   1   9        0.31        0.28      0.96 o 
 -15   1   9        0.02        0.55      0.91 o 
 -14   1   9       23.23       20.88      1.38 o 
 -13   1   9       90.50      106.87      3.35 o 
 -12   1   9        6.47        7.65      0.62 o 
 -11   1   9      450.89      557.28     37.25 o 
 -10   1   9       20.96       17.90      1.15 o 
  -9   1   9      188.83      214.28      9.00 o 
  -8   1   9      399.62      458.88     27.33 o 
  -7   1   9      147.78      154.34      7.86 o 
  -6   1   9      440.37      446.04     15.23 o 
  -5   1   9      148.38      142.44      3.55 o 
  -4   1   9      213.02      201.34      3.07 o 
  -3   1   9     1553.92     1651.05     25.70 o 
  -2   1   9      566.23      578.26     12.16 o 
  -1   1   9     1216.37     1188.37     54.41 o 
   0   1   9      146.07      141.32      7.65 o 
   1   1   9      114.98      111.52      8.04 o 
   2   1   9      697.96      630.69     47.38 o 
   3   1   9      167.32      176.91     13.47 o 
   4   1   9        3.33        2.03      0.57 o 
   5   1   9        6.02        6.76      0.85 o 
   6   1   9      100.26      105.91      8.34 o 
   7   1   9       12.57       11.13      1.00 o 
   8   1   9       32.54       32.43      3.44 o 
   9   1   9        1.66        1.57      1.00 o 
 -16   2   9        8.25        8.24      1.59 o 
 -15   2   9       31.31       32.39      1.86 o 
 -14   2   9        0.73        1.57      0.87 o 
 -13   2   9       25.70       23.73      1.60 o 
 -12   2   9        0.07       -0.03      1.58 o 
 -11   2   9       61.82       71.26      1.92 o 
 -10   2   9      127.94      143.75      3.80 o 
  -9   2   9       83.50       90.90      5.26 o 
  -8   2   9        0.49        1.04      0.46 o 
  -7   2   9       11.52       13.01      0.58 o 
  -6   2   9       64.64       76.05      1.73 o 
  -5   2   9      811.90      884.04     24.05 o 
  -4   2   9       16.04       14.79      0.65 o 
  -3   2   9      142.70      173.57      3.20 o 
  -2   2   9        2.24        1.93      0.29 o 
  -1   2   9      209.67      214.70      8.60 o 
   0   2   9      104.31       99.07      6.04 o 
   1   2   9        9.61        8.42      0.56 o 
   2   2   9      256.85      261.86     13.93 o 
   3   2   9      418.84      445.21     27.08 o 
   4   2   9       88.30       85.94      8.36 o 
   5   2   9        3.18        1.26      0.68 o 
   6   2   9       37.69       42.97      1.90 o 
   7   2   9       10.70       12.28      1.21 o 
   8   2   9       24.12       27.32      3.92 o 
 -14   3   9       25.57       27.31      2.87 o 
 -13   3   9       17.05       17.93      2.06 o 
 -12   3   9       22.53       20.19      1.22 o 
 -11   3   9       13.30       15.15      1.71 o 
 -10   3   9       58.87       58.50      3.17 o 
  -9   3   9       12.92       14.98      1.16 o 
  -8   3   9        0.88        1.20      1.40 o 
  -7   3   9       13.14       11.89      0.89 o 
  -6   3   9       71.59       65.58      3.59 o 
  -5   3   9        6.18        5.27      0.50 o 
  -4   3   9       60.97       56.76      1.10 o 
  -3   3   9        7.13        6.33      0.30 o 
  -2   3   9       12.65        9.96      0.44 o 
  -1   3   9      122.24      120.70      3.37 o 
   0   3   9     1070.39     1079.29     40.35 o 
   1   3   9      341.36      347.65     16.58 o 
   2   3   9       59.84       65.17      4.52 o 
   3   3   9       80.12       91.03      3.42 o 
   4   3   9       48.39       50.20      6.22 o 
   5   3   9      190.73      241.40      9.32 o 
   6   3   9       14.36       13.40      1.20 o 
   7   3   9        0.00       -0.84      1.11 o 
 -11   4   9       21.69       22.25      2.70 o 
 -10   4   9        1.67        0.68      1.22 o 
  -9   4   9        3.18        3.65      1.33 o 
  -8   4   9       11.21       11.25      1.13 o 
  -7   4   9        9.09       10.35      2.00 o 
  -6   4   9        1.07        1.30      0.68 o 
  -5   4   9       48.68       51.94      2.02 o 
  -4   4   9       17.18       16.77      1.08 o 
  -3   4   9        1.12        0.73      0.57 o 
  -2   4   9      427.17      488.08     21.70 o 
  -1   4   9       13.99       13.74      1.15 o 
   0   4   9        0.15       -0.21      0.38 o 
   1   4   9       52.74       52.37      5.13 o 
   2   4   9       58.35       58.51      4.39 o 
   3   4   9      117.51      128.97     15.82 o 
   4   4   9        0.29        1.35      0.73 o 
   5   4   9        4.42        5.31      1.27 o 
   6   4   9        2.38        3.01      1.02 o 
 -10   5   9        1.09       -0.86      1.17 o 
  -9   5   9        1.35       -0.32      1.24 o 
  -8   5   9       12.57        8.52      1.28 o 
  -7   5   9        3.50        3.48      1.05 o 
  -6   5   9        0.71        2.67      1.04 o 
  -5   5   9        6.34        6.21      1.48 o 
  -4   5   9       10.92       12.23      1.98 o 
  -3   5   9        0.33       -0.23      0.88 o 
  -2   5   9        1.40        1.17      0.87 o 
  -1   5   9        6.55        5.92      1.09 o 
   0   5   9        1.57        2.72      1.99 o 
   1   5   9        6.74        7.93      1.18 o 
   2   5   9        4.08        5.29      1.23 o 
   3   5   9       10.35       11.44      1.52 o 
 -17   0  10       36.28       37.20      3.22 o 
 -16   0  10        3.07        1.95      1.45 o 
 -15   0  10        7.06        7.62      1.47 o 
 -14   0  10      144.53      166.62      7.22 o 
 -13   0  10      145.40      168.88      7.05 o 
 -12   0  10       82.24       93.72      4.91 o 
 -11   0  10        1.52        1.60      0.63 o 
 -10   0  10        0.40       -0.84      0.84 o 
  -9   0  10      661.95      726.62     75.45 o 
  -8   0  10      572.63      557.21     50.16 o 
  -7   0  10       71.91       74.39      3.93 o 
  -6   0  10      257.97      242.73      8.77 o 
  -5   0  10       34.01       48.95      1.75 o 
  -4   0  10     1641.58     1595.68     36.31 o 
  -3   0  10     1077.35     1113.99     43.07 o 
  -2   0  10     1294.03     1212.53    119.07 o 
  -1   0  10      136.32      170.13     18.40 o 
   0   0  10     1802.01     1694.99    171.97 o 
   1   0  10        2.13        7.20      1.55 o 
   2   0  10     1320.12     1181.72    193.52 o 
   3   0  10       53.82       55.11      2.56 o 
   4   0  10       53.22       51.89      2.76 o 
   5   0  10       51.89       45.19      2.55 o 
   6   0  10      347.12      376.20     14.63 o 
   7   0  10       52.25       54.14      3.14 o 
   8   0  10        4.12        0.54      1.76 o 
 -16   1  10        8.57        7.80      1.18 o 
 -15   1  10       32.16       31.36      4.58 o 
 -14   1  10       43.56       42.55      1.93 o 
 -13   1  10        7.06        5.88      0.87 o 
 -12   1  10        7.43        7.12      0.62 o 
 -11   1  10       20.32       20.48      0.86 o 
 -10   1  10      100.56      106.29      3.52 o 
  -9   1  10      128.19      130.98      7.21 o 
  -8   1  10        1.26        1.29      0.33 o 
  -7   1  10      368.53      390.17     16.31 o 
  -6   1  10      175.48      166.88      4.35 o 
  -5   1  10        2.80        2.64      0.67 o 
  -4   1  10      223.23      228.19      3.48 o 
  -3   1  10      623.54      696.90     20.14 o 
  -2   1  10      265.64      229.54      6.51 o 
  -1   1  10        5.95       10.00      0.60 o 
   0   1  10      494.41      462.76     28.59 o 
   1   1  10      256.06      244.90     23.83 o 
   2   1  10      136.20      126.48      6.98 o 
   3   1  10        0.42        0.67      0.75 o 
   4   1  10      413.38      475.91     12.29 o 
   5   1  10      103.92      117.93      3.63 o 
   6   1  10        5.65        8.43      0.93 o 
   7   1  10        1.19        0.79      1.20 o 
   8   1  10       37.87       35.49      2.08 o 
 -16   2  10       10.31        7.72      1.51 o 
 -15   2  10        0.09       -2.81      2.83 o 
 -14   2  10       10.49        8.47      1.57 o 
 -13   2  10       20.96       22.87      2.48 o 
 -12   2  10       70.53       66.49      2.35 o 
 -11   2  10      130.46      128.11      3.26 o 
 -10   2  10       19.40       21.39      0.79 o 
  -9   2  10       19.23       22.68      1.58 o 
  -8   2  10       41.14       46.34      1.01 o 
  -7   2  10       72.98       70.42      2.30 o 
  -6   2  10      360.49      392.89      8.94 o 
  -5   2  10      469.24      470.27      6.49 o 
  -4   2  10      131.26      148.97      2.65 o 
  -3   2  10      324.40      335.12      9.48 o 
  -2   2  10       14.25       12.55      0.78 o 
  -1   2  10      687.53      676.39     31.62 o 
   0   2  10      114.94      113.95      9.34 o 
   1   2  10       57.29       62.94      5.32 o 
   2   2  10       26.46       26.57      2.08 o 
   3   2  10      195.07      212.25     17.16 o 
   4   2  10       22.12       26.72      1.46 o 
   5   2  10       25.79       27.17      1.41 o 
   6   2  10        1.64        1.12      2.06 o 
   7   2  10       13.72       14.03      1.61 o 
   8   2  10        8.89        8.31      2.58 o 
 -14   3  10        0.14        1.06      1.38 o 
 -13   3  10        0.76        0.43      1.28 o 
 -12   3  10        8.43       11.10      2.00 o 
 -11   3  10       22.93       22.35      1.97 o 
 -10   3  10        0.10        0.96      0.86 o 
  -9   3  10       21.64       20.38      1.71 o 
  -8   3  10       63.17       63.85      2.36 o 
  -7   3  10       12.73       12.56      0.75 o 
  -6   3  10       85.51       92.77      2.33 o 
  -5   3  10       10.91       11.52      0.90 o 
  -4   3  10        0.57        0.09      0.16 o 
  -3   3  10        9.62        8.70      0.38 o 
  -2   3  10       33.71       31.58      1.85 o 
  -1   3  10       84.60       88.48      2.42 o 
   0   3  10       11.41       10.06      0.52 o 
   1   3  10       51.93       49.13      3.00 o 
   2   3  10        0.59        1.68      0.61 o 
   3   3  10       18.27       16.08      1.10 o 
   4   3  10       24.80       25.01      5.40 o 
   5   3  10        2.34        2.00      0.87 o 
   6   3  10        2.08        2.39      1.05 o 
   7   3  10       15.67       13.77      1.50 o 
 -12   4  10        5.03        5.77      1.81 o 
 -11   4  10       19.45       18.33      2.26 o 
 -10   4  10        0.06       -1.94      1.94 o 
  -9   4  10       21.02       20.49      1.51 o 
  -8   4  10       15.74       14.29      1.21 o 
  -7   4  10       11.55       10.37      1.49 o 
  -6   4  10       24.61       21.34      1.40 o 
  -5   4  10        9.07        8.39      1.02 o 
  -4   4  10        0.01       -0.31      1.34 o 
  -3   4  10      291.78      316.59      7.18 o 
  -2   4  10        0.16        0.38      0.51 o 
  -1   4  10       97.28       99.32      5.67 o 
   0   4  10       20.53       18.09      0.93 o 
   1   4  10        0.51        0.63      0.64 o 
   2   4  10        0.16        0.94      0.72 o 
   3   4  10        1.56       -0.77      1.24 o 
   4   4  10        9.48        8.16      3.41 o 
   5   4  10        6.78        6.78      1.76 o 
 -10   5  10       10.37        8.22      1.39 o 
  -9   5  10       15.62       15.38      2.60 o 
  -8   5  10        3.70        3.04      1.65 o 
  -7   5  10        0.36       -0.19      2.63 o 
  -6   5  10       17.06       16.88      1.80 o 
  -5   5  10       81.26       91.32      4.48 o 
  -4   5  10       14.50       10.43      1.41 o 
  -3   5  10       20.58       24.15      2.17 o 
  -2   5  10        9.10        9.37      1.25 o 
  -1   5  10        1.66       -0.17      0.92 o 
   0   5  10        1.92        2.20      2.95 o 
   1   5  10       31.33       35.08      4.02 o 
   2   5  10       21.28       27.47      7.40 o 
 -16   1  11        9.96       11.53      2.43 o 
 -15   1  11        1.72        1.48      1.00 o 
 -14   1  11       16.78       18.79      2.13 o 
 -13   1  11        1.79        1.57      0.68 o 
 -12   1  11        7.86        8.57      0.69 o 
 -11   1  11        0.03        0.76      0.45 o 
 -10   1  11       50.81       54.25      1.82 o 
  -9   1  11       10.49       10.03      0.54 o 
  -8   1  11      329.58      350.21     18.87 o 
  -7   1  11        0.60       -0.34      0.50 o 
  -6   1  11      755.56      778.36     13.57 o 
  -5   1  11      195.82      193.41      3.03 o 
  -4   1  11      251.10      235.02      4.09 o 
  -3   1  11      401.50      392.48     15.02 o 
  -2   1  11        8.98        7.66      0.34 o 
  -1   1  11      178.31      163.77      8.98 o 
   0   1  11      525.38      489.05     35.68 o 
   1   1  11      205.30      197.26     13.74 o 
   2   1  11      175.49      187.11      5.09 o 
   3   1  11       33.21       38.66      1.63 o 
   4   1  11        0.28        1.28      0.83 o 
   5   1  11       75.05       70.98      2.54 o 
   6   1  11       50.27       52.22      2.54 o 
   7   1  11        2.54        1.83      2.73 o 
 -15   2  11        0.30       -0.85      0.85 o 
 -14   2  11        7.67        6.08      1.23 o 
 -13   2  11       17.01       18.84      1.30 o 
 -12   2  11       25.66       26.39      1.87 o 
 -11   2  11        2.57        2.52      0.62 o 
 -10   2  11       30.21       30.40      1.09 o 
  -9   2  11       59.84       65.10      2.54 o 
  -8   2  11       82.45       97.79      2.09 o 
  -7   2  11       27.01       28.50      1.22 o 
  -6   2  11       92.43       94.50      2.13 o 
  -5   2  11      150.79      156.41      2.60 o 
  -4   2  11      136.27      136.18      4.14 o 
  -3   2  11       33.47       29.18      1.69 o 
  -2   2  11      316.89      311.34     21.82 o 
  -1   2  11        0.90        0.85      0.29 o 
   0   2  11        8.06        7.15      0.75 o 
   1   2  11      119.26      114.96     10.47 o 
   2   2  11       96.49       96.56     12.45 o 
   3   2  11       57.74       51.43      6.24 o 
   4   2  11       65.90       63.18      3.27 o 
   5   2  11       35.14       39.30      1.96 o 
   6   2  11       18.11       20.62      1.60 o 
   7   2  11        8.75       10.00      1.35 o 
 -14   3  11        0.19       -1.22      1.88 o 
 -13   3  11        9.08        8.75      1.72 o 
 -12   3  11       15.41       11.94      1.81 o 
 -11   3  11       73.18       69.93      3.89 o 
 -10   3  11        9.39        7.60      1.44 o 
  -9   3  11       49.16       42.19      1.89 o 
  -8   3  11       12.79       12.34      0.77 o 
  -7   3  11      344.59      350.26      7.41 o 
  -6   3  11        3.08        1.69      0.93 o 
  -5   3  11        0.89        0.47      0.33 o 
  -4   3  11        8.78        6.44      0.36 o 
  -3   3  11      204.14      212.54      5.07 o 
  -2   3  11      224.49      227.04      8.81 o 
  -1   3  11        1.38        1.78      0.37 o 
   0   3  11       59.35       55.01      3.37 o 
   1   3  11       23.00       21.12      1.57 o 
   2   3  11        7.72        5.51      0.79 o 
   3   3  11       23.16       26.65      1.55 o 
   4   3  11       35.80       36.68      3.15 o 
   5   3  11        0.99        1.05      1.49 o 
   6   3  11        3.16        5.36      1.36 o 
 -12   4  11        0.32        3.75      2.30 o 
 -11   4  11        7.04        8.83      1.82 o 
 -10   4  11       26.20       21.61      2.52 o 
  -9   4  11       71.68       77.42      3.14 o 
  -8   4  11        3.51        1.99      0.86 o 
  -7   4  11       11.05        7.87      1.06 o 
  -6   4  11        5.79        6.32      1.06 o 
  -5   4  11       79.72       87.35      3.07 o 
  -4   4  11       78.61       91.55      3.13 o 
  -3   4  11       20.44       19.91      1.18 o 
  -2   4  11        0.19       -0.58      0.76 o 
  -1   4  11        8.79        6.41      0.90 o 
   0   4  11       12.62       14.43      1.50 o 
   1   4  11       14.84       18.30      1.41 o 
   2   4  11       17.35       20.29      3.83 o 
   3   4  11        0.38        0.72      0.97 o 
   4   4  11        0.22        1.56      1.48 o 
 -10   5  11        0.01        1.27      1.27 o 
  -9   5  11        0.48        0.83      1.23 o 
  -8   5  11        1.50        2.31      1.27 o 
  -7   5  11       10.04       12.12      1.46 o 
  -6   5  11       37.85       37.50      2.29 o 
  -5   5  11        5.05        3.37      1.51 o 
  -4   5  11        0.84        1.36      1.20 o 
  -3   5  11        5.22        1.38      1.32 o 
  -2   5  11        2.81        2.66      1.00 o 
  -1   5  11        0.05       -1.02      1.28 o 
   0   5  11        0.35        1.04      1.04 o 
   1   5  11        2.33        2.53      2.72 o 
 -17   0  12        2.76        5.17      2.32 o 
 -16   0  12        8.13        7.82      1.57 o 
 -15   0  12        5.45        5.26      1.34 o 
 -14   0  12       61.72       69.18      3.71 o 
 -13   0  12       14.87       14.93      1.49 o 
 -11   0  12       22.81       25.36      2.95 o 
 -10   0  12      644.92      703.22     75.71 o 
  -9   0  12      235.57      246.68     20.42 o 
  -8   0  12       73.32       66.79      2.63 o 
  -7   0  12       11.76       12.92      0.88 o 
  -6   0  12     1701.89     1674.11     44.72 o 
  -5   0  12      775.72      752.70     17.42 o 
  -4   0  12        0.35        1.20      0.54 o 
  -3   0  12      191.72      184.84     15.07 o 
  -2   0  12        6.23        6.56      0.61 o 
  -1   0  12      915.96      791.50     64.78 o 
   0   0  12      167.83      155.97     33.71 o 
   1   0  12      701.98      695.18     24.41 o 
   2   0  12        6.86        4.88      1.25 o 
   3   0  12      106.61      115.13      5.11 o 
   4   0  12        1.38        1.68      1.06 o 
   5   0  12      291.87      315.95     12.77 o 
   6   0  12        0.42       -0.31      1.23 o 
 -16   1  12        1.64        0.04      0.93 o 
 -15   1  12        9.08       10.17      1.13 o 
 -14   1  12        8.26       11.41      1.46 o 
 -13   1  12        1.41        0.81      0.70 o 
 -12   1  12      125.63      137.40      9.15 o 
 -11   1  12      135.67      136.66     11.91 o 
 -10   1  12       50.82       48.18      2.62 o 
  -9   1  12        0.00       -0.36      0.36 o 
  -8   1  12      226.05      223.38      6.09 o 
  -7   1  12      331.82      326.78      5.14 o 
  -6   1  12      160.81      143.30      2.35 o 
  -5   1  12        1.89        2.62      0.45 o 
  -4   1  12      523.52      502.36     21.46 o 
  -3   1  12      226.36      200.78      8.43 o 
  -2   1  12       14.39       13.37      0.97 o 
  -1   1  12        8.97        6.16      0.53 o 
   0   1  12       27.45       25.29      1.68 o 
   1   1  12       69.82       62.41      5.46 o 
   2   1  12        5.66        5.28      0.79 o 
   3   1  12      177.42      174.03      7.53 o 
   4   1  12       17.23       14.57      1.20 o 
   5   1  12        4.39        4.23      1.04 o 
   6   1  12        3.74        3.69      1.16 o 
 -15   2  12        4.96        3.99      2.09 o 
 -14   2  12        0.00        1.94      1.81 o 
 -12   2  12       22.27       19.75      1.25 o 
 -11   2  12        9.11        8.14      0.77 o 
 -10   2  12        1.35        0.47      0.36 o 
  -9   2  12      216.17      206.29      5.78 o 
  -8   2  12       99.97      103.06      4.36 o 
  -7   2  12       66.30       58.35      1.18 o 
  -6   2  12        5.32        6.48      0.34 o 
  -5   2  12        3.23        4.03      0.31 o 
  -4   2  12      273.24      275.80     14.70 o 
  -3   2  12       14.35       14.20      0.60 o 
  -2   2  12      461.97      488.68     25.24 o 
  -1   2  12       53.92       54.49      2.49 o 
   0   2  12        1.65        2.39      0.45 o 
   1   2  12       28.59       27.31      3.65 o 
   2   2  12       51.48       45.32      6.14 o 
   3   2  12       47.72       57.21      2.18 o 
   4   2  12       12.13        9.91      1.12 o 
   5   2  12        6.07        5.02      1.45 o 
   6   2  12       48.49       50.82      4.88 o 
 -14   3  12        0.90        0.10      1.48 o 
 -13   3  12        0.01        0.80      1.46 o 
 -12   3  12        2.33        0.36      1.39 o 
 -11   3  12        0.54        2.43      1.84 o 
 -10   3  12        1.49        0.04      1.06 o 
  -9   3  12        5.75        6.43      0.86 o 
  -8   3  12        1.72        1.95      0.60 o 
  -7   3  12       10.17        5.61      0.71 o 
  -6   3  12       95.72       99.10      3.12 o 
  -5   3  12        6.47        5.29      0.77 o 
  -4   3  12       15.94       13.52      0.99 o 
  -3   3  12       82.35       86.46      1.92 o 
  -2   3  12       47.21       48.48      2.03 o 
  -1   3  12       11.87       11.59      0.90 o 
   0   3  12        6.24        4.23      0.45 o 
   1   3  12       20.24       18.68      0.98 o 
   2   3  12       30.52       30.04      3.13 o 
   3   3  12        0.93        0.92      0.97 o 
   4   3  12        0.65        0.96      1.00 o 
   5   3  12        0.70        0.50      1.30 o 
 -12   4  12        0.00       -1.62      1.62 o 
 -11   4  12        0.28       -0.64      1.08 o 
 -10   4  12        2.30        4.78      1.21 o 
  -9   4  12       10.10        9.90      2.63 o 
  -8   4  12        0.16       -0.90      0.90 o 
  -7   4  12       23.73       19.42      1.60 o 
  -6   4  12       24.78       26.86      2.67 o 
  -5   4  12        0.85       -0.27      0.80 o 
  -4   4  12        1.73        1.70      0.95 o 
  -3   4  12        0.08        0.51      2.47 o 
  -2   4  12       97.54      102.99      9.26 o 
  -1   4  12        6.23        5.95      1.04 o 
   0   4  12        3.39        2.68      1.20 o 
   1   4  12        3.09        3.16      1.09 o 
   2   4  12       23.39       25.98      1.81 o 
   3   4  12        5.24        5.33      2.70 o 
  -9   5  12       12.25        9.15      1.58 o 
  -8   5  12       11.92       11.94      1.71 o 
  -7   5  12        2.17        3.32      1.92 o 
  -6   5  12       22.99       25.66      2.03 o 
  -5   5  12        3.91        5.16      1.27 o 
  -4   5  12       44.88       46.28      3.61 o 
  -3   5  12        0.01       -0.99      0.99 o 
  -2   5  12        0.06       -0.25      1.33 o 
  -1   5  12        2.44        3.07      1.12 o 
   0   5  12       11.32       11.11      1.45 o 
 -16   1  13        6.00        6.12      1.61 o 
 -15   1  13       18.95       19.65      1.57 o 
 -14   1  13        0.14        1.35      1.21 o 
 -13   1  13       21.02       23.31      1.80 o 
 -12   1  13        2.84        2.20      0.52 o 
 -11   1  13        3.15        3.39      0.58 o 
 -10   1  13       30.48       30.58      1.35 o 
  -9   1  13        1.08       -0.09      0.41 o 
  -8   1  13        1.50        2.27      0.33 o 
  -7   1  13      395.42      388.40      5.56 o 
  -6   1  13       10.08       11.09      0.53 o 
  -5   1  13      858.49      910.37     31.77 o 
  -4   1  13      234.92      214.00      9.88 o 
  -3   1  13       59.88       56.05      4.85 o 
  -2   1  13      510.80      482.94     39.80 o 
  -1   1  13      505.50      495.32     39.98 o 
   0   1  13        0.19        0.54      0.35 o 
   1   1  13       22.26       16.97      2.60 o 
   2   1  13       43.45       42.45      5.37 o 
   3   1  13      167.30      190.77      5.53 o 
   4   1  13        8.18        5.08      0.92 o 
   5   1  13       36.24       42.44      2.24 o 
   6   1  13       33.81       32.24      3.12 o 
 -14   2  13        3.45        1.78      1.36 o 
 -13   2  13        3.84        5.83      1.46 o 
 -12   2  13        2.06        1.19      1.48 o 
 -11   2  13        0.03       -0.15      0.42 o 
 -10   2  13       58.58       55.65      1.66 o 
  -9   2  13       67.15       73.82      1.94 o 
  -8   2  13       10.61        9.37      0.52 o 
  -7   2  13       12.50       14.74      0.64 o 
  -6   2  13        0.02       -0.44      0.44 o 
  -5   2  13      157.45      169.02      3.16 o 
  -4   2  13       12.96       12.38      1.10 o 
  -3   2  13      562.42      571.44     26.07 o 
  -2   2  13      115.76      121.12      7.97 o 
  -1   2  13        4.46        3.49      0.44 o 
   0   2  13       48.81       41.73      5.40 o 
   1   2  13       67.90       65.53      7.48 o 
   2   2  13       63.93       59.52      9.79 o 
   3   2  13        1.82        1.81      0.99 o 
   4   2  13        5.39        4.70      0.96 o 
   5   2  13       24.50       28.07      1.95 o 
 -14   3  13       12.82       10.39      2.01 o 
 -13   3  13        0.01       -0.96      1.49 o 
 -12   3  13       14.85       14.18      1.94 o 
 -11   3  13        3.00        7.36      1.58 o 
 -10   3  13       14.65       15.63      1.88 o 
  -9   3  13        0.27       -0.47      0.80 o 
  -8   3  13       96.08       97.50      3.71 o 
  -7   3  13        0.01        0.50      0.65 o 
  -6   3  13        7.42        6.20      1.15 o 
  -5   3  13        3.42        3.51      0.46 o 
  -4   3  13      266.71      272.95     12.45 o 
  -3   3  13        6.11        5.93      0.47 o 
  -2   3  13        9.75        9.96      1.29 o 
  -1   3  13        4.58        4.95      0.47 o 
   0   3  13      194.36      210.20     12.79 o 
   1   3  13        3.80        4.24      1.19 o 
   2   3  13       13.80       13.67      2.44 o 
   3   3  13        0.15       -0.56      1.00 o 
   4   3  13        8.04        7.72      1.73 o 
 -12   4  13        5.94        4.29      1.83 o 
 -11   4  13        1.92        2.13      1.04 o 
 -10   4  13        6.75        4.66      1.23 o 
  -9   4  13        2.72        3.51      0.96 o 
  -8   4  13        0.32        0.60      1.65 o 
  -7   4  13        9.36        8.03      1.22 o 
  -6   4  13       74.49       84.53      5.90 o 
  -5   4  13        4.94        4.35      0.92 o 
  -4   4  13        0.08       -0.56      1.81 o 
  -3   4  13        1.45        0.83      0.73 o 
  -2   4  13       31.70       31.84      1.60 o 
  -1   4  13        4.29        5.92      1.24 o 
   0   4  13       12.31       12.85      1.28 o 
   1   4  13        1.79        1.61      1.27 o 
   2   4  13        6.65        7.45      1.33 o 
  -8   5  13        0.04       -0.95      1.70 o 
  -7   5  13       10.75        7.95      2.88 o 
  -6   5  13        0.04        1.24      1.24 o 
  -5   5  13       15.28       12.37      2.04 o 
  -4   5  13        1.60       -1.45      1.51 o 
  -3   5  13        0.08        1.87      1.61 o 
  -2   5  13        0.09       -0.22      0.99 o 
 -16   0  14        0.41        1.10      1.27 o 
 -15   0  14        4.15        1.83      1.54 o 
 -14   0  14       18.01       19.38      2.12 o 
 -13   0  14       27.86       27.89      2.01 o 
 -12   0  14        2.02        1.00      0.81 o 
 -11   0  14       65.01       69.19      4.49 o 
 -10   0  14      169.52      159.54      6.21 o 
  -9   0  14        2.18        2.31      0.90 o 
  -8   0  14       90.49       85.13      3.09 o 
  -6   0  14      203.51      216.93      5.95 o 
  -5   0  14     1035.31     1040.62     24.94 o 
  -4   0  14      103.26      108.65     17.02 o 
  -3   0  14      520.50      531.61     80.63 o 
  -2   0  14      771.30      848.22     28.62 o 
  -1   0  14       47.04       55.26      5.94 o 
   0   0  14       27.96       27.81      1.89 o 
   1   0  14      186.60      192.58      7.79 o 
   2   0  14      132.65      162.76      6.56 o 
   3   0  14       88.45       91.78      4.69 o 
   4   0  14       31.99       31.11      2.52 o 
   5   0  14        0.50        1.63      1.84 o 
 -16   1  14        3.33        2.99      1.55 o 
 -15   1  14        1.16        0.01      0.95 o 
 -14   1  14        0.27        0.23      0.76 o 
 -13   1  14        0.02        1.47      0.82 o 
 -12   1  14        1.24        1.25      0.55 o 
 -11   1  14       11.45       10.45      1.13 o 
 -10   1  14       45.77       35.45      1.96 o 
  -9   1  14      378.50      420.18      7.66 o 
  -8   1  14        0.03       -0.27      0.27 o 
  -7   1  14       64.03       57.41      1.31 o 
  -6   1  14        5.09        6.61      0.76 o 
  -5   1  14      468.30      497.12     10.01 o 
  -4   1  14      528.02      549.26     25.59 o 
  -3   1  14      100.51      113.67      7.81 o 
  -2   1  14      203.59      205.23     15.40 o 
  -1   1  14      156.70      147.69      9.28 o 
   0   1  14      100.45      102.16     11.03 o 
   1   1  14        0.89       -0.47      0.51 o 
   2   1  14       26.23       29.56      1.53 o 
   3   1  14       55.94       57.95      2.31 o 
   4   1  14        4.01        3.22      0.99 o 
   5   1  14        5.34        7.18      2.33 o 
 -15   2  14        7.65        7.86      1.90 o 
 -14   2  14        0.45       -1.39      1.39 o 
 -13   2  14        3.43        2.03      1.27 o 
 -12   2  14       19.30       20.09      2.26 o 
 -11   2  14        0.06       -0.13      0.66 o 
 -10   2  14       56.05       51.30      3.49 o 
  -9   2  14        3.06        3.58      0.49 o 
  -8   2  14      164.86      160.61      6.43 o 
  -7   2  14       25.28       27.43      1.76 o 
  -6   2  14       43.33       39.77      1.05 o 
  -5   2  14       18.82       18.88      0.79 o 
  -4   2  14      421.99      425.07     26.74 o 
  -3   2  14        9.69        6.52      0.96 o 
  -2   2  14       33.46       31.12      2.24 o 
  -1   2  14       67.44       62.22      4.64 o 
   0   2  14      170.89      183.19     16.48 o 
   1   2  14       30.78       28.54      3.22 o 
   2   2  14       26.26       31.27      1.60 o 
   3   2  14       41.68       51.37      2.54 o 
   4   2  14        0.20       -1.57      1.72 o 
 -14   3  14        0.28       -1.59      1.59 o 
 -13   3  14        2.70        5.15      2.94 o 
 -12   3  14        0.44       -0.44      1.38 o 
 -11   3  14        2.48        1.94      1.52 o 
 -10   3  14        3.78        3.34      1.18 o 
  -9   3  14       25.34       25.99      3.65 o 
  -8   3  14        0.95        1.11      1.01 o 
  -7   3  14        0.09       -0.52      1.51 o 
  -6   3  14      111.73      122.20      3.71 o 
  -5   3  14        2.16        0.11      0.70 o 
  -4   3  14        0.01        0.62      1.29 o 
  -3   3  14       32.67       30.36      2.43 o 
  -2   3  14       17.63       16.60      1.16 o 
  -1   3  14        2.48        1.49      0.67 o 
   0   3  14        9.07        8.43      1.06 o 
   1   3  14       25.09       28.88      4.56 o 
   2   3  14       13.51       10.64      1.04 o 
   3   3  14        5.57        5.46      1.34 o 
 -12   4  14        0.03        0.79      1.34 o 
 -11   4  14        0.36       -0.66      1.04 o 
 -10   4  14       14.46       13.13      1.37 o 
  -9   4  14        1.16        2.01      1.02 o 
  -8   4  14        1.59        0.11      0.98 o 
  -7   4  14        6.08        2.94      1.16 o 
  -6   4  14        5.88        3.64      1.85 o 
  -5   4  14        0.40        0.78      2.59 o 
  -4   4  14       19.07       16.46      2.07 o 
  -3   4  14        2.11        0.92      0.99 o 
  -2   4  14        1.91        1.13      0.97 o 
  -1   4  14        2.15        2.84      1.15 o 
   0   4  14        0.11       -1.58      1.58 o 
   1   4  14        5.10        3.37      2.34 o 
  -7   5  14        0.32        1.34      1.77 o 
  -6   5  14       10.28       12.92      1.86 o 
  -5   5  14        7.39        8.35      2.01 o 
 -16   1  15        1.19        4.64      2.14 o 
 -15   1  15        0.00       -0.88      0.88 o 
 -14   1  15        2.93        3.33      1.10 o 
 -13   1  15      113.19      118.72      4.18 o 
 -12   1  15       21.58       20.38      1.31 o 
 -11   1  15       30.73       26.22      1.24 o 
 -10   1  15      334.20      369.19     15.99 o 
  -9   1  15       27.55       26.57      2.15 o 
  -8   1  15      246.51      268.61      4.96 o 
  -7   1  15      244.58      255.86      4.75 o 
  -6   1  15       26.86       26.43      2.30 o 
  -5   1  15       14.68       13.90      1.28 o 
  -4   1  15      114.85      122.16      4.27 o 
  -3   1  15        0.27        0.22      0.77 o 
  -2   1  15       32.52       33.00      1.52 o 
  -1   1  15        1.72        2.95      0.53 o 
   0   1  15       45.26       48.45      6.69 o 
   1   1  15        4.60        4.63      1.14 o 
   2   1  15      170.55      201.68      6.38 o 
   3   1  15        1.50        3.16      3.05 o 
   4   1  15        7.91        5.89      1.61 o 
 -15   2  15       16.85       16.64      2.44 o 
 -14   2  15        4.20        1.99      1.45 o 
 -13   2  15        5.01        3.82      1.32 o 
 -12   2  15       24.49       30.72      2.77 o 
 -11   2  15       99.71      108.40      5.13 o 
 -10   2  15      100.65      114.79      3.82 o 
  -9   2  15       26.34       26.40      2.54 o 
  -8   2  15        3.36        1.73      0.50 o 
  -7   2  15       16.50       17.69      1.19 o 
  -6   2  15      136.95      147.47      7.37 o 
  -5   2  15        7.70        5.42      0.54 o 
  -4   2  15       34.92       35.05      3.68 o 
  -3   2  15       69.80       67.45      5.63 o 
  -2   2  15       16.79       17.26      2.20 o 
  -1   2  15       16.45       14.93      0.71 o 
   0   2  15       86.34       94.58      6.94 o 
   1   2  15       30.72       35.29      1.91 o 
   2   2  15        1.23        1.23      0.95 o 
   3   2  15        1.99        1.27      1.32 o 
 -13   3  15        4.62        4.35      1.81 o 
 -12   3  15       17.97       18.36      2.83 o 
 -11   3  15       12.48       12.05      1.25 o 
 -10   3  15       40.45       30.85      2.41 o 
  -9   3  15       15.31       15.28      3.68 o 
  -8   3  15       23.42       22.64      1.57 o 
  -7   3  15       91.58       99.24      3.69 o 
  -6   3  15       32.16       32.38      1.61 o 
  -5   3  15       73.16       82.43      4.37 o 
  -4   3  15        2.94        2.21      1.75 o 
  -3   3  15        0.66        0.11      1.91 o 
  -2   3  15       23.75       21.36      2.11 o 
  -1   3  15      129.95      149.53     22.84 o 
   0   3  15        0.01       -0.69      0.69 o 
   1   3  15        3.07        1.48      0.96 o 
   2   3  15        0.11        0.73      1.47 o 
 -12   4  15        1.42       -0.73      1.92 o 
 -11   4  15        0.24        0.21      1.25 o 
 -10   4  15        8.19        8.00      1.77 o 
  -9   4  15       19.01       20.83      1.91 o 
  -8   4  15        7.45        7.84      1.33 o 
  -7   4  15       15.60       15.63      1.75 o 
  -6   4  15        1.11        1.00      1.27 o 
  -5   4  15        1.18        5.58      1.64 o 
  -4   4  15       14.80       16.42      2.34 o 
  -3   4  15       47.85       54.37      3.80 o 
  -2   4  15        0.01        0.03      1.48 o 
  -1   4  15        1.32       -0.69      2.35 o 
   0   4  15        0.36       -1.69      1.69 o 
 -16   0  16        3.03        2.43      1.47 o 
 -15   0  16       17.89       14.40      2.09 o 
 -14   0  16      104.94      112.15      6.51 o 
 -13   0  16       23.20       19.17      1.85 o 
 -12   0  16       18.53       19.47      1.96 o 
 -11   0  16        1.29        1.19      1.26 o 
 -10   0  16      111.68      108.90      4.68 o 
  -9   0  16      135.85      146.51      5.89 o 
  -8   0  16        1.04        0.96      0.85 o 
  -7   0  16       28.56       27.78      1.76 o 
  -6   0  16       58.21       54.42      2.76 o 
  -5   0  16       21.07       24.94      1.94 o 
  -4   0  16      266.48      283.93     10.45 o 
  -3   0  16        1.38        0.00      1.00 o 
  -2   0  16      126.21      123.53      5.37 o 
  -1   0  16       59.82       62.30      3.26 o 
   0   0  16      238.90      247.06      9.98 o 
   1   0  16       95.92       89.52      4.41 o 
   2   0  16      242.75      246.05     12.56 o 
   3   0  16        2.42        4.39      1.57 o 
 -16   1  16       14.61       12.48      2.76 o 
 -15   1  16        0.15       -0.15      1.35 o 
 -14   1  16        0.90        0.66      0.87 o 
 -13   1  16        2.84        2.57      0.80 o 
 -12   1  16       44.84       43.95      4.60 o 
 -11   1  16       51.68       49.70      1.99 o 
 -10   1  16       21.96       20.84      1.10 o 
  -9   1  16       57.69       50.82      1.64 o 
  -8   1  16        6.76        6.07      0.63 o 
  -7   1  16        0.65       -0.13      0.54 o 
  -6   1  16        1.65        0.70      0.50 o 
  -5   1  16        5.82        5.90      0.65 o 
  -4   1  16        0.42        1.30      0.99 o 
  -3   1  16       19.53       21.66      1.31 o 
  -2   1  16      124.43      126.68      4.36 o 
  -1   1  16        3.39        2.07      1.80 o 
   0   1  16       86.11       83.59      2.86 o 
   1   1  16       17.34       17.18      1.31 o 
   2   1  16       32.63       26.81      1.76 o 
   3   1  16       17.35       10.57      1.90 o 
 -15   2  16        0.18        2.97      1.74 o 
 -14   2  16        4.26       -0.04      1.43 o 
 -13   2  16       68.14       70.43      4.68 o 
 -12   2  16       12.71        9.28      2.17 o 
 -11   2  16       23.93       23.49      2.20 o 
 -10   2  16       43.63       49.26      3.10 o 
  -9   2  16        3.85        2.63      0.92 o 
  -8   2  16       26.75       26.35      1.62 o 
  -7   2  16       63.86       68.98      2.52 o 
  -6   2  16       36.94       32.68      1.23 o 
  -5   2  16       61.02       59.22      3.94 o 
  -4   2  16       19.65       18.45      0.96 o 
  -3   2  16       16.08       14.69      1.23 o 
  -2   2  16        1.84        1.56      0.90 o 
  -1   2  16      133.60      147.50      6.72 o 
   0   2  16        2.08        0.28      0.86 o 
   1   2  16        5.20        3.64      1.19 o 
   2   2  16       16.01       20.21      3.22 o 
 -13   3  16        0.23        2.57      1.79 o 
 -12   3  16        2.01        2.91      1.82 o 
 -11   3  16       12.93       12.82      2.14 o 
 -10   3  16       14.75       20.07      2.77 o 
  -9   3  16        8.20        5.29      1.57 o 
  -8   3  16        0.71        0.99      1.44 o 
  -7   3  16        4.83        6.59      2.25 o 
  -6   3  16       19.19       19.95      2.21 o 
  -5   3  16        5.52        2.91      1.51 o 
  -4   3  16        0.96        7.70      2.14 o 
  -3   3  16       21.62       23.83      2.28 o 
  -2   3  16        0.63        2.82      1.68 o 
  -1   3  16       10.88        9.33      2.65 o 
   0   3  16       12.19       15.61      2.25 o 
  -9   4  16        0.11       -1.85      1.85 o 
  -8   4  16        0.70        0.19      1.86 o 
  -7   4  16       10.12        7.62      2.11 o 
  -6   4  16        0.43       -1.70      1.70 o 
  -5   4  16        1.21        0.58      2.85 o 
  -4   4  16        0.30        2.57      1.77 o 
  -3   4  16        3.06        2.08      1.76 o 
  -2   4  16        2.99        4.13      1.94 o 
 -16   1  17        3.09        1.06      1.68 o 
 -15   1  17        0.93        0.18      1.43 o 
 -14   1  17       23.67       23.77      1.97 o 
 -13   1  17        2.43        1.14      0.95 o 
 -12   1  17       12.59        9.47      2.13 o 
 -11   1  17        6.19        5.66      0.95 o 
 -10   1  17       24.24       22.13      1.42 o 
  -9   1  17      153.92      171.95      9.72 o 
  -8   1  17       44.68       37.64      4.20 o 
  -7   1  17       17.47       14.64      1.11 o 
  -6   1  17        4.23        2.86      0.79 o 
  -5   1  17      115.69      126.65      5.69 o 
  -4   1  17      210.43      227.28      6.50 o 
  -3   1  17        1.43        2.23      1.04 o 
  -2   1  17        0.04       -1.05      1.67 o 
  -1   1  17      173.01      173.89      5.76 o 
   0   1  17       29.35       25.69      2.87 o 
   1   1  17       47.44       54.48      3.34 o 
   2   1  17       21.49       23.84      2.81 o 
 -14   2  17        0.33       -1.25      2.21 o 
 -13   2  17        4.66        5.23      1.82 o 
 -12   2  17       17.71       21.03      2.36 o 
 -11   2  17       62.39       64.44      3.86 o 
 -10   2  17        4.51        3.77      1.42 o 
  -9   2  17       16.77       15.48      1.90 o 
  -8   2  17       54.17       64.31      2.51 o 
  -7   2  17       34.91       37.41      1.83 o 
  -6   2  17       13.16       15.34      1.03 o 
  -5   2  17        3.65        4.69      0.91 o 
  -4   2  17       46.25       42.65      2.35 o 
  -3   2  17       69.06       72.31      2.74 o 
  -2   2  17       29.59       28.97      1.62 o 
  -1   2  17       33.11       36.36      2.19 o 
   0   2  17        5.96        5.17      1.31 o 
   1   2  17       10.67       10.15      1.70 o 
 -12   3  17        0.05        2.04      1.70 o 
 -11   3  17       22.79       23.23      3.16 o 
 -10   3  17        3.84        5.02      1.71 o 
  -9   3  17        0.81        4.31      1.78 o 
  -8   3  17       29.36       32.38      2.85 o 
  -7   3  17       35.17       26.76      2.99 o 
  -6   3  17       99.03      107.96      5.38 o 
  -5   3  17        0.01       -2.58      2.58 o 
  -4   3  17        2.22        2.67      1.77 o 
  -3   3  17       23.19       26.25      2.62 o 
  -2   3  17       52.99       72.25      4.93 o 
  -1   3  17       11.43       11.28      2.25 o 
  -7   4  17        1.17        0.07      3.25 o 
  -6   4  17        1.61        2.05      1.81 o 
 -15   0  18        6.76        1.85      1.40 o 
 -14   0  18       19.89       18.81      2.49 o 
 -13   0  18        9.03       10.94      1.72 o 
 -12   0  18       13.95       11.62      1.63 o 
 -11   0  18      172.96      181.57      8.21 o 
 -10   0  18       73.60       74.66      4.06 o 
  -9   0  18       78.16       81.49      4.10 o 
  -8   0  18        0.01        0.44      0.95 o 
  -7   0  18      288.38      319.10     12.59 o 
  -6   0  18        0.00       -0.16      1.06 o 
  -5   0  18      160.29      178.65      7.63 o 
  -4   0  18        0.16       -0.49      1.09 o 
  -3   0  18        6.42        4.60      1.64 o 
  -2   0  18        3.84        3.76      1.31 o 
  -1   0  18      196.14      232.78     11.98 o 
   0   0  18        0.96       -1.05      1.39 o 
   1   0  18       59.27       59.70      4.24 o 
 -15   1  18        3.60        1.03      1.62 o 
 -14   1  18       11.19       12.25      2.47 o 
 -13   1  18        4.80        6.12      2.13 o 
 -12   1  18        3.05        2.89      0.94 o 
 -11   1  18        4.45        4.54      1.25 o 
 -10   1  18       51.66       49.84      2.10 o 
  -9   1  18       60.11       69.35      2.63 o 
  -8   1  18       10.78       10.45      1.28 o 
  -7   1  18       76.42       77.28      4.34 o 
  -6   1  18       31.82       27.76      1.49 o 
  -5   1  18       12.76       12.64      1.22 o 
  -4   1  18        0.65       -0.86      0.86 o 
  -3   1  18       26.27       26.95      1.52 o 
  -2   1  18       15.84       11.95      1.31 o 
  -1   1  18        0.10       -1.05      1.57 o 
   0   1  18        0.96        1.41      1.44 o 
   1   1  18       23.52       27.57      2.63 o 
 -14   2  18       11.71       10.24      2.25 o 
 -13   2  18        2.22        1.48      1.63 o 
 -12   2  18       54.24       51.08      3.87 o 
 -11   2  18       21.48       17.77      2.14 o 
 -10   2  18        0.16        1.54      1.50 o 
  -9   2  18        0.06        0.07      1.46 o 
  -8   2  18       85.05       80.35      4.22 o 
  -7   2  18        5.37        4.61      0.80 o 
  -6   2  18        0.75        0.52      0.95 o 
  -5   2  18        0.03        1.12      1.21 o 
  -4   2  18      108.02      112.23      3.93 o 
  -3   2  18        1.35        1.68      1.39 o 
  -2   2  18       27.86       33.65      2.14 o 
  -1   2  18       27.40       25.08      1.97 o 
   0   2  18        1.33        2.47      1.44 o 
 -11   3  18        0.55        1.50      1.69 o 
 -10   3  18        4.94        2.70      1.83 o 
  -9   3  18        0.05       -0.67      2.30 o 
  -8   3  18        1.37        2.60      3.00 o 
  -7   3  18        0.14       -1.16      2.20 o 
  -6   3  18        6.43        2.66      2.30 o 
  -5   3  18        4.23        5.08      1.78 o 
  -4   3  18        4.67       11.17      2.22 o 
 -15   1  19        3.03        1.77      1.62 o 
 -14   1  19       13.35        8.82      2.38 o 
 -13   1  19        5.40        4.93      1.63 o 
 -12   1  19        1.24        1.29      1.36 o 
 -11   1  19       88.37      102.53      3.92 o 
 -10   1  19        1.16        0.27      0.96 o 
  -9   1  19        0.19        1.73      1.26 o 
  -8   1  19       11.76       10.20      1.09 o 
  -7   1  19       59.49       60.85      3.09 o 
  -6   1  19       10.24        9.11      1.49 o 
  -5   1  19       48.26       50.77      2.99 o 
  -4   1  19       33.49       36.57      4.37 o 
  -3   1  19       14.82       14.87      1.40 o 
  -2   1  19       82.68       91.79      6.00 o 
  -1   1  19      115.81      127.75      8.16 o 
 -13   2  19        5.48        9.65      2.71 o 
 -12   2  19        3.74        1.56      1.67 o 
 -11   2  19        3.58        6.04      1.85 o 
 -10   2  19        0.24        0.40      2.19 o 
  -9   2  19       48.87       56.82      4.45 o 
  -8   2  19       11.08       13.27      2.51 o 
  -7   2  19       18.08       22.15      3.05 o 
  -6   2  19        0.35        1.42      1.45 o 
  -5   2  19       36.98       46.83      3.02 o 
  -4   2  19       32.04       33.20      2.14 o 
  -3   2  19       29.16       26.23      1.92 o 
  -2   2  19        0.32       -0.14      1.24 o 
  -9   3  19        0.05        2.11      1.75 o 
  -8   3  19        9.00        6.97      1.97 o 
  -7   3  19       10.41       10.90      2.20 o 
  -6   3  19       24.86       27.09      2.76 o 
 -14   0  20       17.31       14.22      2.11 o 
 -13   0  20       11.87       10.90      2.32 o 
 -12   0  20       11.41       14.99      2.04 o 
 -11   0  20       29.43       26.35      2.84 o 
 -10   0  20        5.08        7.27      1.50 o 
  -9   0  20       28.30       28.50      2.82 o 
  -8   0  20       82.72       92.66      4.83 o 
  -7   0  20      101.77      111.42      6.37 o 
  -6   0  20       13.78       12.54      1.77 o 
  -5   0  20       14.70       15.45      1.97 o 
  -4   0  20      151.05      175.00      9.25 o 
  -3   0  20        7.88        7.15      2.25 o 
  -2   0  20      204.64      230.85     12.62 o 
 -14   1  20        3.70        1.48      1.59 o 
 -13   1  20        0.16        2.00      1.50 o 
 -12   1  20        0.05        1.23      2.08 o 
 -11   1  20       11.23        7.98      1.65 o 
 -10   1  20       11.40       13.15      1.40 o 
  -9   1  20       10.94       11.32      1.25 o 
  -8   1  20        2.67        1.34      2.06 o 
  -7   1  20       13.24       12.10      1.68 o 
  -6   1  20       26.56       26.90      1.82 o 
  -5   1  20       31.79       30.44      1.88 o 
  -4   1  20       58.04       58.57      4.24 o 
  -3   1  20        0.44       -0.48      1.81 o 
  -2   1  20        0.06        0.88      1.50 o 
 -12   2  20        0.19       -0.39      1.75 o 
 -11   2  20        6.56        5.17      2.48 o 
  -9   2  20        4.35        1.43      1.60 o 
  -8   2  20        5.80        5.48      1.65 o 
  -7   2  20        0.03       -0.96      1.54 o 
  -6   2  20       10.22       13.16      2.20 o 
  -5   2  20       30.62       26.73      2.83 o 
 -13   1  21        0.67       -1.89      2.32 o 
 -12   1  21        4.09        1.00      1.72 o 
 -11   1  21        3.51        3.36      2.28 o 
 -10   1  21        0.04       -1.94      2.58 o 
  -9   1  21        7.14        6.99      1.75 o 
  -8   1  21       53.96       50.29      3.95 o 
  -7   1  21        6.81        8.16      1.15 o 
  -6   1  21        0.62        2.08      1.18 o 
  -5   1  21       26.26       20.30      1.66 o 
  -4   1  21       33.05       25.74      2.54 o 
 -12   0  22        5.16        6.03      1.81 o 
 -11   0  22        0.48       -0.17      2.17 o 
 -10   0  22       16.39       16.85      2.23 o 
  -9   0  22       31.36       21.20      2.47 o 
  -8   0  22       63.17       63.78      4.55 o 
  -7   0  22       13.78       15.16      2.18 o 
  -6   0  22        0.01       -0.18      1.53 o 
 -11   1  22       18.07       16.17      2.40 o 
 -10   1  22        5.19       -0.78      2.84 o 
  -9   1  22       11.32       13.11      2.71 o 
  -8   1  22        1.56        0.49      1.63 o 
  -7   1  22       13.76       17.42      2.54 o 
                                                 
